# Supplementary material for: Shared proteomic landscape between arteriosclerosis and cardiovascular endpoints: a Mendelian randomization and observational study integrating AlphaFold3 for structural prediction
Source: Cardiovasc Res. 2026 May 14;122(9):1159–75. doi: 10.1093/cvr/cvag095 (PMC13307572; doi:10.1093/cvr/cvag095)
Supplement: cvag095_Supplementary_Data [file cvag095_supplementary_data.zip › Supplemental Tables.xlsx]

## Sheet: ST1.
Supplemental Table 1. Genetic colocalization for proteins with evidence of colocalization (PP.H4 >=0.7) from the UKB-PPP study.
Outcome	Protein	UniProt ID	nSNPs	PP.H0	PP.H1	PP.H2	PP.H3	PP.H4
ASI	ABO	P16442	7211	0	0.134356	0	0.0416074	0.824037
	BRAP	Q7Z569	2593	0.000114148	0.0990667	2.23231e-05	0.0184915	0.882305
	ERP29	P30040	2771	0.00346854	0.117191	0.000724942	0.0236386	0.854977
	FRZB	Q92765	6010	0	0.178826	0	0.0208931	0.800281
	FSTL3	O95633	6223	3.34943e-31	0.00857922	1.16804e-30	0.0289556	0.962465
	HSD17B14	Q9BPX1	6846	0	0.179631	0	0.0260896	0.794279
	PPP1CC	P36873	2840	0.00545723	0.0935562	0.00104218	0.0169836	0.882961
	SUSD5	O60279	6133	0	0.17365	0	0.108821	0.71753
CAC	BLOC1S3	Q6QNY0	5483	2.85641e-08	5.75498e-08	0.00219679	0.00343163	0.994371
	CELSR2	Q9HCU4	4350	0	0.0575401	0	0.0207878	0.921672
	CNTN5	O94779	12837	0	0.145898	0	0.125777	0.728325
	IGFBP3	P17936	6532	0	0.0038183	0	0.0266763	0.969505
	MIF	P14174	5853	4.51229e-66	0.0811358	1.63995e-66	0.0285979	0.890266
	SAA4	P35542	5617	0	0.249881	0	0.0496452	0.700474
	TGFB1	P01137	4183	7.77843e-268	0.0972123	5.7617e-268	0.0711762	0.831611
Carotid plaque	APOE	P02649	5311	0	0.284784	0	0.00169347	0.713522
	BLOC1S3	Q6QNY0	5390	0.000992834	0.00200323	5.91978e-06	1.07946e-05	0.996987
	CDKN2D	P55273	5092	0.00386179	0.000577538	0.0485737	0.0072632	0.939724
	FDX2	Q6P4F2	5317	0.0041534	0.0109049	0.0522415	0.137161	0.795539
	IFNW1	P05000	5259	0.000160429	2.43519e-05	0.192748	0.0292569	0.77781
	KRT18	P05783	5784	7.96791e-08	0.0670749	4.56305e-11	3.73366e-05	0.932888
	LPA	P08519	6298	0	0.00443378	0	1.56805e-05	0.995551
	STX16	O14662	5652	1.82414e-12	0.149239	6.40287e-16	5.14033e-05	0.850709
	TMED1	Q13445	5216	0.00161788	0.000148341	0.0203497	0.00186471	0.976019
cIMT	ACAN	P16112	5056	6.89201e-68	0.0543248	8.292e-68	0.0644787	0.881196
	BLOC1S3	Q6QNY0	5535	2.71347e-10	5.47058e-10	0.0795276	0.159573	0.760899
	FN1	P02751	5637	0	0.159059	0	0.100019	0.740921
	NPPB	P16860	5563	1.17952e-181	0.0335286	7.18332e-182	0.0194721	0.946999
	RABEPK	Q7Z6M1	3494	2.51096e-115	0.053163	3.44552e-115	0.072075	0.874762
	TPD52L2	O43399	5076	0.0294317	0.151726	0.00826546	0.0418413	0.768736
PAD	ABO	P16442	7906	0	0.101882	0	3.55901e-05	0.898082
	ALDH2	P05091	3648	0.000186064	0.0161185	0.000189868	0.0164473	0.967058
	ATXN2	Q99700	3627	0.00108114	0.00933796	0.00110052	0.00950453	0.978976
	BRAP	Q7Z569	3522	6.02679e-08	1.87703e-05	6.1348e-08	1.83402e-05	0.999963
	CBLIF	P27352	5723	1.19925e-20	0.144966	1.35246e-24	1.56932e-05	0.855018
	DUSP13	Q6B8I1	4033	0	0.0313552	0	4.33278e-05	0.968601
	ENTPD6	O75354	6028	0	0.00398161	0	7.30713e-07	0.996018
	ERP29	P30040	3597	1.97524e-06	1.91672e-05	2.01541e-06	1.87905e-05	0.999958
	FEN1	P39748	5425	0.00898697	0.00290291	0.000429338	0.000137925	0.987543
	FNTA	P49354	4204	4.2294e-11	0.216934	3.10569e-14	0.000158696	0.782908
	HHEX	Q03014	6118	0.000546891	0.221398	1.60102e-07	6.42176e-05	0.777991
	HMBS	P08397	5830	1.163e-61	0.171025	3.26453e-65	4.7371e-05	0.828927
	IFNW1	P05000	6300	1.7138e-18	3.78516e-19	0.146181	0.0322854	0.821533
	LRRC37A2	A6NM11	5414	0	0.223133	0	0.00119929	0.775668
	MMP12	P39900	7148	0	2.96861e-08	0	2.32078e-05	0.999977
	MORF4L1	Q9UBU8	7962	0.124793	0.0210473	0.0474954	0.00800986	0.798654
	NFAT5	O94916	5433	0.0346435	0.00581937	0.0245339	0.00412046	0.930883
	PECAM1	P16284	4054	8.80008e-10	0.264469	1.41725e-13	4.2029e-05	0.735489
	PPP1CC	P36873	3645	2.83822e-06	2.0107e-05	9.85735e-07	6.2168e-06	0.99997
	PSMC3	P17980	3987	0.210558	0.0201475	0.011828	0.0011312	0.756335
	SCGB2A2	Q13296	5520	0.21786	0.0333785	0.0104102	0.00159439	0.736757
	TNFRSF6B	O95407	6540	0	0.232755	0	0.000117245	0.767128
	UBXN1	Q04323	5828	0.0531978	0.0178966	0.00254174	0.000854375	0.925509
	ZPR1	O75312	7479	8.10635e-13	0.065601	1.20431e-15	9.67429e-05	0.934302

## Sheet: ST2.
Supplemental Table 2. Genetic colocalization for proteins with evidence of colocalization (PP.H4 >=0.7) from the deCODE study.
Outcome	Protein	UniProt ID	nSNPs	PP.H0	PP.H1	PP.H2	PP.H3	PP.H4
ASI	HSD17B14	Q9BPX1	6143	4.06435e-14	6.04662e-15	0.177649	0.0256325	0.796719
	FSTL3	O95633	5408	2.91967e-14	9.08889e-14	0.013351	0.0406155	0.946033
	NPPA	P01160	5289	2.43788e-08	2.1468e-08	0.0778602	0.0677096	0.85443
	MRVI1	Q9Y6F6	7549	2.16437e-37	1.12e-35	0.000296284	0.0143465	0.985357
CAC	ADK	P55263	3947	1.33996e-07	4.92653e-06	0.00590191	0.216213	0.77788
	CNTN5	O94779	12868	1.56338e-166	1.38313e-166	0.141935	0.125174	0.732892
	LDHB	P07195	6331	6.65013e-15	1.21e-15	0.205002	0.0365419	0.758456
	MANBA	O00462	5222	0	0	0.0834065	0.0797996	0.836794
Carotid plaque	CKMT2	P17540	4944	2.58848e-05	5.87319e-05	0.00678322	0.0144122	0.97872
	MAPKAPK2	P49137	3704	2.26322e-78	8.7293e-79	0.176604	0.0673608	0.756035
cIMT	LTBP4	Q8N2S1	5360	6.5915e-10	7.16423e-10	0.0731529	0.078661	0.848186
	TES	Q9UGI8	4431	3.03226e-10	3.58252e-11	0.0786274	0.00837658	0.912996
	APOB	P04114	5106	8.56696e-11	1.91587e-09	0.00131265	0.0283851	0.970302
	FN1	P02751	5598	2.06623e-75	1.29084e-75	0.0943788	0.0581138	0.847507
	NPPB	P16860	5266	4.10791e-210	2.41902e-210	0.0278885	0.0154661	0.956645
PAD	NSF	P46459	5153	6.44301e-34	3.97272e-33	0.0124833	0.0760596	0.911457
	APOA5	Q6Q788	6449	0	0	0.0476566	0.077871	0.874472
	IL6R	P08887	3863	0	0	0.0663228	0.074412	0.859265
	ANGPTL4	Q9BY76	6806	3.1268e-29	2.44789e-29	0.0708348	0.0545801	0.874585
	MMP12	P39900	6980	0	0	7.64369e-08	0.0683068	0.931693
	APOC3	P02656	6501	3.94023e-60	6.51264e-60	0.0224508	0.0361667	0.941382
	DUSP13	Q6B8I1	3514	3.39823e-69	5.66933e-69	0.0612578	0.10136	0.837382
	ENTPD6	O75354	5266	4.61858e-43	5.82418e-43	0.00484239	0.00511637	0.990041
	ABO	P16442	6860	0	0	0.0469325	0.0164852	0.936582

## Sheet: ST3.
Supplemental Table 3. Proteins associated with arteriosclerotic/atherosclerotic markers prioritized from the proteome-wide MR analysis.
Outcome	Protein	UniProt ID	PP.H4	Study	Effect of protein on outcome								MR Steiger for effect of protein on outcome						Effect of outcome on protein (reverse causation)								MR Steiger for effect of outcome on protein
					Method	nSNPs	Beta	SE	P value	FDR-corrected P	Egger intercept P	Cochran's Q P	nSNPs	Beta	P value	Egger intercept P	Cochran's Q P	Steiger flag	Method	nSNPs	Beta	SE	P value	FDR-corrected P	Egger intercept P	Cochran's Q P	nSNPs	Beta	P value	Egger intercept P	Cochran's Q P	Steiger flag
ASI	ERP29	P30040	0.854977	UKB-PPP	Wald ratio	1	0.43709	0.114675	0.000138	0.000322	-	-	-	-	-	-	-	0	Inverse variance weighted	4	0.0974813	0.13968	0.485246	0.776394	0.869998	0.297475	-	-	-	-	-	0
	BRAP	Q7Z569	0.882305	UKB-PPP	Wald ratio	1	0.407574	0.106931	0.000138	0.000322	-	-	-	-	-	-	-	0	Inverse variance weighted	4	0.0998957	0.124101	0.420848	0.776394	0.578184	0.529772	-	-	-	-	-	0
	SUSD5	O60279	0.71753	UKB-PPP	Inverse variance weighted	10	0.0290721	0.0135708	0.0321736	0.0375359	0.0612074	0.057363	7	0.0366617	0.00270801	0.926157	0.261454	1	Inverse variance weighted	4	0.132248	0.102047	0.194992	0.776394	0.573798	0.592257	-	-	-	-	-	0
	HSD17B14	Q9BPX1	0.794279	UKB-PPP	Inverse variance weighted	21	0.0127542	0.00629706	0.0428241	0.0428241	0.0817978	0.893652	12	0.00944444	0.290227	0.0368921	0.0462113	1	Inverse variance weighted	4	-0.140697	0.0986245	0.153697	0.776394	0.367805	0.38312	-	-	-	-	-	0
	ABO	P16442	0.824037	UKB-PPP	Inverse variance weighted	11	-0.019171	0.00633744	0.00248599	0.00435049	0.480122	0.690299	10	-0.0195639	0.00208917	0.536787	0.714976	1	Inverse variance weighted	4	-0.0371121	0.0794792	0.640542	0.82683	0.898028	0.800378	-	-	-	-	-	0
	FRZB	Q92765	0.800281	UKB-PPP	Inverse variance weighted	6	-0.0265669	0.00923936	0.00403508	0.00564911	0.451269	0.727087	4	-0.0273572	0.0032819	0.544855	0.885484	1	Inverse variance weighted	4	-0.0275064	0.137899	0.841896	0.841896	0.996561	0.208375	-	-	-	-	-	0
	FSTL3	O95633	0.962465	UKB-PPP	Inverse variance weighted	2	-0.236256	0.0489627	1.4e-06	9.79e-06	-	-	-	-	-	-	-	0	Inverse variance weighted	4	-0.0413753	0.11694	0.723476	0.82683	0.98547	0.468819	-	-	-	-	-	0
	FSTL3	O95633	0.946033	deCODE	Inverse variance weighted	2	-0.2228	0.0470668	2.2e-06	8.82e-06	-	-	-	-	-	-	-	0	Inverse variance weighted	4	0.183371	0.165324	0.267362	0.267362	0.527698	0.484986	-	-	-	-	-	0
CAC	MIF	P14174	0.890266	UKB-PPP	Wald ratio	1	0.685422	0.175382	9.3e-05	0.000558	-	-	-	-	-	-	-	0	Inverse variance weighted	6	-0.0202874	0.0181111	0.262645	0.341592	0.370068	0.106348	-	-	-	-	-	0
	TGFB1	P01137	0.831611	UKB-PPP	Inverse variance weighted	2	0.369718	0.117043	0.00158406	0.00475218	-	-	-	-	-	-	-	0	Inverse variance weighted	6	-0.021822	0.0174281	0.210528	0.341592	0.906198	0.117831	-	-	-	-	-	0
	ADK	P55263	0.77788	deCODE	Wald ratio	1	1.90731	0.399287	1.78e-06	7.12e-06	-	-	-	-	-	-	-	0	Inverse variance weighted	5	-0.0205642	0.0221322	0.35281	0.35281	0.200226	0.222526	-	-	-	-	-	0
	CNTN5	O94779	0.732892	deCODE	Inverse variance weighted	7	0.263712	0.0938216	0.00494208	0.00988417	0.370247	0.239826	-	-	-	-	-	0	Inverse variance weighted	5	-0.0382102	0.0183164	0.0369677	0.0739355	0.873132	0.655775	-	-	-	-	-	0
Carotid plaque	LPA	P08519	0.995551	UKB-PPP	Inverse variance weighted	11	0.160585	0.043572	0.000228	0.000456	0.253993	0.6887	-	-	-	-	-	0	Inverse variance weighted	5	0.00638233	0.019153	0.738961	0.779093	0.396288	0.451318	-	-	-	-	-	0
	CKMT2	P17540	0.97872	deCODE	Wald ratio	1	1.52668	0.350064	1.29e-05	2.59e-05	-	-	-	-	-	-	-	0	Inverse variance weighted	3	-0.0585886	0.0399966	0.142965	0.285931	0.805832	0.800415	-	-	-	-	-	0
	MAPKAPK2	P49137	0.756035	deCODE	Wald ratio	1	0.329193	0.106155	0.00192827	0.00192827	-	-	-	-	-	-	-	0	Inverse variance weighted	3	-0.0335902	0.0423516	0.427703	0.427703	0.72698	0.87824	-	-	-	-	-	0
	KRT18	P05783	0.932888	UKB-PPP	Wald ratio	1	1.483	0.384567	0.000115	0.000456	-	-	-	-	-	-	-	0	Inverse variance weighted	5	0.011082	0.0225781	0.623547	0.779093	0.264594	0.525097	-	-	-	-	-	0
cIMT	ACAN	P16112	0.881196	UKB-PPP	Inverse variance weighted	3	0.0274561	0.00707803	0.000105	0.00014	0.63398	0.537115	-	-	-	-	-	0	Inverse variance weighted	8	-0.830156	0.59645	0.163974	0.191303	0.152712	0.076614	-	-	-	-	-	0
	RABEPK	Q7Z6M1	0.874762	UKB-PPP	Wald ratio	1	0.0197278	0.00481165	4.13e-05	8.26e-05	-	-	-	-	-	-	-	0	Inverse variance weighted	8	-1.24483	0.683343	0.0685038	0.159842	0.659437	0.0535247	-	-	-	-	-	0
	FN1	P02751	0.740921	UKB-PPP	Inverse variance weighted	2	-0.00719299	0.00257769	0.00526295	0.00526295	-	-	-	-	-	-	-	0	Inverse variance weighted	8	-0.851042	0.535457	0.111976	0.191303	0.375316	0.216525	-	-	-	-	-	0
	NPPB	P16860	0.946999	UKB-PPP	Wald ratio	1	-0.0166915	0.00389469	1.82e-05	7.29e-05	-	-	-	-	-	-	-	0	Inverse variance weighted	8	-0.663343	0.464298	0.153091	0.191303	0.188128	0.475831	-	-	-	-	-	0
	APOB	P04114	0.970302	deCODE	Inverse variance weighted	2	0.0369398	0.0175522	0.0353287	0.0353287	-	-	-	-	-	-	-	0	Inverse variance weighted	8	8.71975	6.73097	0.195159	0.243949	0.000568	4.63e-157	7	-0.0266297	0.97074	0.360572	0.948456	1
	FN1	P02751	0.847507	deCODE	Wald ratio	1	-0.0191083	0.00509554	0.000177	0.000614	-	-	-	-	-	-	-	0	Inverse variance weighted	8	-0.984906	0.601146	0.101342	0.243949	0.737221	0.647714	-	-	-	-	-	0
	NPPB	P16860	0.956645	deCODE	Inverse variance weighted	5	-0.0096632	0.00365356	0.00817223	0.0102153	0.606594	0.0820108	-	-	-	-	-	0	Inverse variance weighted	8	0.816772	0.626798	0.192545	0.243949	0.415393	0.666253	-	-	-	-	-	0
	LTBP4	Q8N2S1	0.848186	deCODE	Wald ratio	1	-0.0380541	0.0125539	0.00243544	0.00405906	-	-	-	-	-	-	-	0	Inverse variance weighted	8	-1.2196	0.649355	0.0603574	0.243949	0.130651	0.690522	-	-	-	-	-	0
	TES	Q9UGI8	0.912996	deCODE	Wald ratio	1	-0.0438247	0.0119522	0.000246	0.000614	-	-	-	-	-	-	-	0	Inverse variance weighted	8	-0.645141	0.613705	0.293156	0.293156	0.190379	0.423338	-	-	-	-	-	0
PAD	BRAP	Q7Z569	0.999963	UKB-PPP	Wald ratio	1	1.61202	0.2839	1.36e-08	1.77e-07	-	-	-	-	-	-	-	0	Inverse variance weighted	17	-0.0122779	0.038105	0.747291	0.976219	0.966783	3.77e-05	15	-0.0182958	0.477009	0.343265	0.220835	1
	FNTA	P49354	0.782908	UKB-PPP	Wald ratio	1	0.796832	0.234334	0.000673	0.00123969	-	-	-	-	-	-	-	0	Inverse variance weighted	17	-0.0159826	0.0455183	0.725494	0.976219	0.767703	1.82e-08	15	-0.0124752	0.656693	0.150663	0.107132	1
	ZPR1	O75312	0.934302	UKB-PPP	Wald ratio	1	0.685303	0.181526	0.00016	0.000693	-	-	-	-	-	-	-	0	Inverse variance weighted	17	0.0364609	0.0247086	0.140041	0.672195	0.687154	0.271409	-	-	-	-	-	0
	ENTPD6	O75354	0.996018	UKB-PPP	Inverse variance weighted	6	0.0772007	0.0288687	0.00749079	0.00973802	0.851675	0.73274	-	-	-	-	-	0	Inverse variance weighted	17	0.0467244	0.0386083	0.226196	0.904783	0.736925	6.63e-08	16	0.0207211	0.417529	0.831181	0.0422065	1
	ABO	P16442	0.898082	UKB-PPP	Inverse variance weighted	11	0.0673311	0.0215495	0.00178115	0.00257276	0.129232	0.091097	-	-	-	-	-	0	Inverse variance weighted	17	0.000156	0.0166992	0.992557	0.992557	0.234359	0.194401	-	-	-	-	-	0
	MMP12	P39900	0.999977	UKB-PPP	Inverse variance weighted	9	-0.119745	0.0330744	0.000294	0.000839	0.830408	0.868439	-	-	-	-	-	0	Inverse variance weighted	17	-0.170354	0.293899	0.56216	0.976219	0.919453	0	13	0.0549225	0.0858804	0.834846	0.00639024	1
	TNFRSF6B	O95407	0.767128	UKB-PPP	Inverse variance weighted	4	-0.127359	0.0378378	0.000763	0.00123969	0.682675	0.58848	-	-	-	-	-	0	Inverse variance weighted	17	0.101772	0.050908	0.0455929	0.547115	0.412073	1.82e-13	15	0.0537918	0.0488673	0.576061	0.075971	1
	DUSP13	Q6B8I1	0.968601	UKB-PPP	Wald ratio	1	-0.160902	0.0400213	5.81e-05	0.000378	-	-	-	-	-	-	-	0	Inverse variance weighted	17	0.0505182	0.0482699	0.295295	0.947503	0.209302	1.96e-10	14	0.0606025	0.0298885	0.0276533	0.128132	1
	CBLIF	P27352	0.855018	UKB-PPP	Wald ratio	1	-0.673773	0.197635	0.000652	0.00123969	-	-	-	-	-	-	-	0	Inverse variance weighted	17	-0.0632168	0.0630242	0.315834	0.947503	0.403456	1.67e-23	15	0.00467471	0.860004	0.632346	0.0994414	1
	HHEX	Q03014	0.777991	UKB-PPP	Wald ratio	1	-1.05483	0.293304	0.000323	0.000839	-	-	-	-	-	-	-	0	Inverse variance weighted	17	0.0283977	0.0499297	0.569524	0.976219	0.332317	4.19e-11	14	0.0528817	0.100126	0.154113	0.0268288	1
	NSF	P46459	0.911457	deCODE	Wald ratio	1	0.444253	0.100766	1.04e-05	3.12e-05	-	-	-	-	-	-	-	0	Inverse variance weighted	17	-0.0148949	0.0362826	0.681421	0.876113	0.0561715	0.0724923	-	-	-	-	-	0
	ENTPD6	O75354	0.990041	deCODE	Wald ratio	1	0.423054	0.0950263	8.51e-06	3.12e-05	-	-	-	-	-	-	-	0	Inverse variance weighted	17	-0.0240354	0.0370435	0.51644	0.876113	0.011984	0.0743439	16	-0.0456463	0.138668	0.0379611	0.435221	1
	ANGPTL4	Q9BY76	0.874585	deCODE	Inverse variance weighted	2	0.397477	0.167943	0.017946	0.0269191	-	-	-	-	-	-	-	0	Inverse variance weighted	17	-0.00452631	0.0392074	0.908092	0.921768	0.345889	0.0358098	16	-0.0311382	0.308454	0.823189	0.779975	1
	IL6R	P08887	0.859265	deCODE	Inverse variance weighted	30	-0.0303803	0.0125016	0.0150943	0.0269191	0.170268	0.474844	-	-	-	-	-	0	Inverse variance weighted	17	0.00483966	0.0492803	0.921768	0.921768	0.386804	2.13e-06	15	-0.0128472	0.707825	0.558384	0.083926	1
	MMP12	P39900	0.931693	deCODE	Inverse variance weighted	11	-0.138552	0.0267322	2.18e-07	1.97e-06	0.391725	0.308432	-	-	-	-	-	0	Inverse variance weighted	17	-0.194964	0.239214	0.415062	0.876113	0.76923	1.78e-206	16	0.0516865	0.176501	0.16162	0.0877901	1
	DUSP13	Q6B8I1	0.837382	deCODE	Inverse variance weighted	2	-0.269192	0.0673861	6.48e-05	0.000146	-	-	-	-	-	-	-	0	Inverse variance weighted	17	-0.0635639	0.0297592	0.0326839	0.294155	0.107745	0.455012	-	-	-	-	-	0
Steiger flag '1' indicate that there have been variants explain a higher proportion of variance in the outcome than in the exposure, and haven been removed in MR Steiger.

## Sheet: ST3.1.
Supplemental Table 3.1. Sensitivity MR analyses for the proteins associated with arteriosclerotic/atherosclerotic markers prioritized from the proteome-wide MR analysis.
Outcome	Protein	Method	nSNPs	Beta	SE	P value	Egger intercept	Egger intercept P	Study
ASI	ABO	MR Egger	11	-0.0245207	0.00963894	0.0315073	0.00175258	0.480122	UKB-PPP
ASI	ABO	Weighted median	11	-0.0230734	0.00725453	0.00146997	0.00175258	0.480122	UKB-PPP
ASI	FRZB	MR Egger	6	-0.0342704	0.0130658	0.0586207	0.00309854	0.451269	UKB-PPP
ASI	FRZB	Weighted median	6	-0.0272472	0.00931696	0.00345044	0.00309854	0.451269	UKB-PPP
ASI	HSD17B14	MR Egger	21	0.0238203	0.00871286	0.0131865	-0.00688288	0.0817978	UKB-PPP
ASI	HSD17B14	Weighted median	21	0.0206229	0.00765475	0.00705734	-0.00688288	0.0817978	UKB-PPP
ASI	SUSD5	MR Egger	10	0.150445	0.0569234	0.0295778	-0.0400439	0.0612074	UKB-PPP
ASI	SUSD5	Weighted median	10	0.0399424	0.0130056	0.00213224	-0.0400439	0.0612074	UKB-PPP
cIMT	ACAN	MR Egger	3	0.0411532	0.0222922	0.316043	-0.00160449	0.63398	UKB-PPP
cIMT	ACAN	Weighted median	3	0.027675	0.00705879	8.83142e-05	-0.00160449	0.63398	UKB-PPP
PAD	ABO	MR Egger	11	0.104423	0.0297849	0.00666134	-0.0125477	0.129232	UKB-PPP
PAD	ABO	Weighted median	11	0.0757674	0.0176246	1.71599e-05	-0.0125477	0.129232	UKB-PPP
PAD	ENTPD6	MR Egger	6	0.0848061	0.0478348	0.150929	-0.00476772	0.851675	UKB-PPP
PAD	ENTPD6	Weighted median	6	0.0793948	0.0312179	0.0109828	-0.00476772	0.851675	UKB-PPP
PAD	MMP12	MR Egger	9	-0.128602	0.0517793	0.0419843	0.00303308	0.830408	UKB-PPP
PAD	MMP12	Weighted median	9	-0.137521	0.0388088	0.000394774	0.00303308	0.830408	UKB-PPP
PAD	TNFRSF6B	MR Egger	4	-0.162484	0.083313	0.19044	0.00807382	0.682675	UKB-PPP
PAD	TNFRSF6B	Weighted median	4	-0.123811	0.0403406	0.00214678	0.00807382	0.682675	UKB-PPP
CAP	LPA	MR Egger	11	0.234458	0.0746574	0.0119195	-0.028391	0.253993	UKB-PPP
CAP	LPA	Weighted median	11	0.138535	0.0533342	0.00939071	-0.028391	0.253993	UKB-PPP
cIMT	NPPB	MR Egger	5	-0.0132677	0.00745457	0.173151	0.000757497	0.606594	deCODE
cIMT	NPPB	Weighted median	5	-0.0102671	0.00272889	0.000168302	0.000757497	0.606594	deCODE
CAC	CNTN5	MR Egger	7	0.372602	0.145229	0.0503023	-0.0308789	0.370247	deCODE
CAC	CNTN5	Weighted median	7	0.275471	0.0868852	0.00152169	-0.0308789	0.370247	deCODE
PAD	IL6R	MR Egger	30	-0.0611889	0.0252066	0.0218868	0.0178116	0.170268	deCODE
PAD	IL6R	Weighted median	30	-0.0358163	0.0142314	0.0118456	0.0178116	0.170268	deCODE
PAD	MMP12	MR Egger	11	-0.170807	0.0448761	0.00417748	0.0148773	0.391725	deCODE
PAD	MMP12	Weighted median	11	-0.154737	0.026228	3.64223e-09	0.0148773	0.391725	deCODE

## Sheet: ST4.
Supplemental Table 4. Instrumental variables (IVs) used in the proteome-wide MR analysis for the effect of proteins on arteriosclerotic/atherosclerotic markers.
SNP	Chromosome	Position	Effect allele	Other allele	EAF	Beta	SE	P value	Exposure	Outcome	Study	Consequence type	Steiger flag
rs10821525	9	133797516	A	G	0.287688	0.0483951	0.00686654	1.81552e-12	ABO	ASI	UKB-PPP	intron_variant	0
rs112481484	9	132609872	A	G	0.214138	0.0542962	0.00756926	7.32318e-13	ABO	ASI	UKB-PPP	intron_variant	0
rs117859011	9	133952343	C	T	0.0239682	0.118135	0.0204437	7.53581e-09	ABO	ASI	UKB-PPP	intron_variant	0
rs13292214	9	133123991	T	C	0.27622	-0.106473	0.00723484	5.03269e-49	ABO	ASI	UKB-PPP	intergenic_variant	0
rs150481306	9	133740187	T	A	0.0121773	0.194474	0.0290527	2.1742e-11	ABO	ASI	UKB-PPP	intergenic_variant	1
rs2519084	9	132798695	G	T	0.888465	-0.0746448	0.0101863	2.33615e-13	ABO	ASI	UKB-PPP	intron_variant	0
rs35356035	9	133551297	A	C	0.283679	0.0682856	0.0071805	1.90897e-21	ABO	ASI	UKB-PPP	intron_variant	0
rs35434910	9	133166937	A	T	0.212096	0.321448	0.00758672	0	ABO	ASI	UKB-PPP	intergenic_variant	0
rs7853926	9	132984676	T	C	0.0893728	-0.0945397	0.0107773	1.75388e-18	ABO	ASI	UKB-PPP	intron_variant	0
rs7858145	9	133300577	G	A	0.492473	0.199265	0.00621455	1.38676e-225	ABO	ASI	UKB-PPP	intergenic_variant	0
rs8176686	9	133263373	C	T	0.473954	-0.522171	0.00636048	0	ABO	ASI	UKB-PPP	intergenic_variant	0
rs10774624	12	111395984	A	G	0.536712	-0.037392	0.00626091	2.33938e-09	BRAP	ASI	UKB-PPP	intergenic_variant	0
rs10774624	12	111395984	A	G	0.535754	-0.034867	0.00635899	4.17927e-08	ERP29	ASI	UKB-PPP	intergenic_variant	0
rs60855362	2	183139212	T	C	0.860277	0.0973545	0.00900474	3.03739e-27	FRZB	ASI	UKB-PPP	intron_variant	0
rs62196997	2	183682568	A	G	0.0127786	0.167804	0.0278366	1.65821e-09	FRZB	ASI	UKB-PPP	intergenic_variant	1
rs6433994	2	182864785	T	C	0.60518	-0.170706	0.00604921	3.35738e-175	FRZB	ASI	UKB-PPP	intron_variant	0
rs72886927	2	182492282	C	G	0.0100398	0.170578	0.0297957	1.03476e-08	FRZB	ASI	UKB-PPP	intergenic_variant	1
rs72900561	2	183295365	G	C	0.169284	-0.0652291	0.008089	7.38924e-16	FRZB	ASI	UKB-PPP	intergenic_variant	0
rs7607693	2	182826293	G	A	0.0796262	-0.723571	0.0109706	0	FRZB	ASI	UKB-PPP	intergenic_variant	0
rs186610492	19	696438	C	A	0.0399756	-0.103082	0.0148411	3.7653e-12	FSTL3	ASI	UKB-PPP	intergenic_variant	0
rs929263	19	663373	T	C	0.83926	0.0988859	0.00794047	1.34029e-35	FSTL3	ASI	UKB-PPP	intergenic_variant	0
rs111479612	19	48840212	G	C	0.0104915	0.303885	0.0327351	1.64513e-20	HSD17B14	ASI	UKB-PPP	intron_variant	0
rs112659011	19	48842229	T	C	0.0184704	-0.574144	0.0253216	8.07235e-114	HSD17B14	ASI	UKB-PPP	intron_variant	0
rs117646304	19	49202421	A	G	0.0234837	-0.156837	0.020288	1.07127e-14	HSD17B14	ASI	UKB-PPP	intron_variant	1
rs138695434	19	48789249	T	C	0.0148909	0.313006	0.0269158	2.93224e-31	HSD17B14	ASI	UKB-PPP	intergenic_variant	0
rs139391819	19	49104395	T	C	0.0146741	-0.166345	0.0259324	1.41228e-10	HSD17B14	ASI	UKB-PPP	intron_variant	1
rs140237948	19	48959344	T	C	0.0450017	-0.159344	0.0154194	4.94766e-25	HSD17B14	ASI	UKB-PPP	intron_variant	0
rs141323496	19	48855973	C	G	0.0133155	0.327091	0.0319515	1.35176e-24	HSD17B14	ASI	UKB-PPP	intron_variant	0
rs142400604	19	48851590	T	C	0.0101225	0.177093	0.031196	1.37249e-08	HSD17B14	ASI	UKB-PPP	intron_variant	1
rs144762712	19	48792519	C	T	0.0506415	0.298023	0.01549	1.72028e-82	HSD17B14	ASI	UKB-PPP	intergenic_variant	0
rs144963582	19	49131437	A	G	0.0113592	0.249173	0.0299538	8.90225e-17	HSD17B14	ASI	UKB-PPP	intron_variant	1
rs151024690	19	48783029	A	G	0.0404005	-1.39173	0.0162733	0	HSD17B14	ASI	UKB-PPP	intergenic_variant	0
rs187819212	19	48869853	T	A	0.0180065	0.378222	0.0256935	4.76102e-49	HSD17B14	ASI	UKB-PPP	intergenic_variant	0
rs34997741	19	48432396	C	T	0.144562	-0.0855237	0.00884023	3.87436e-22	HSD17B14	ASI	UKB-PPP	intron_variant	0
rs3786733	19	48905046	T	C	0.90365	-0.375932	0.0114797	3.28852e-235	HSD17B14	ASI	UKB-PPP	intron_variant	0
rs559140932	19	49092894	C	T	0.0413591	-0.0893907	0.0163578	4.6365e-08	HSD17B14	ASI	UKB-PPP	intron_variant	1
rs563371206	19	48834826	T	C	0.0112734	-0.50829	0.0341427	3.98933e-50	HSD17B14	ASI	UKB-PPP	intron_variant	0
rs564736928	19	48761428	A	G	0.0303063	0.249841	0.0202288	4.82614e-35	HSD17B14	ASI	UKB-PPP	intergenic_variant	0
rs569241313	19	48904072	C	T	0.0127116	0.249432	0.0284557	1.85695e-18	HSD17B14	ASI	UKB-PPP	intron_variant	1
rs60971158	19	48183222	A	G	0.0141872	-0.147629	0.0265823	2.79737e-08	HSD17B14	ASI	UKB-PPP	intron_variant	1
rs74733799	19	48812949	C	T	0.0156703	0.300856	0.0263426	3.28927e-30	HSD17B14	ASI	UKB-PPP	intergenic_variant	1
rs79047370	19	48853940	A	G	0.0134496	-0.2827	0.0288664	1.20199e-22	HSD17B14	ASI	UKB-PPP	intron_variant	1
rs113773770	3	33797758	T	A	0.011636	-0.22973	0.0264696	3.99209e-18	SUSD5	ASI	UKB-PPP	intergenic_variant	0
rs13077125	3	33025494	C	T	0.145289	0.319537	0.00799677	0	SUSD5	ASI	UKB-PPP	intron_variant	0
rs140449395	3	33572567	G	T	0.0102514	-0.205536	0.03139	5.83714e-11	SUSD5	ASI	UKB-PPP	intron_variant	1
rs141479093	3	33857602	A	G	0.0158548	0.475716	0.0229473	1.82726e-95	SUSD5	ASI	UKB-PPP	intron_variant	0
rs146811965	3	33837120	A	G	0.0205409	0.117176	0.0200685	5.25727e-09	SUSD5	ASI	UKB-PPP	intron_variant	0
rs150206213	3	33782898	C	A	0.0139101	-0.265839	0.0248642	1.11353e-26	SUSD5	ASI	UKB-PPP	intergenic_variant	1
rs57548832	3	33612625	C	G	0.0109582	0.417477	0.0281868	1.24251e-49	SUSD5	ASI	UKB-PPP	intron_variant	0
rs62252772	3	33792140	G	A	0.0105184	-0.273535	0.0291103	5.63897e-21	SUSD5	ASI	UKB-PPP	intergenic_variant	1
rs6780813	3	33154936	C	T	0.132513	-0.33906	0.00835013	0	SUSD5	ASI	UKB-PPP	intron_variant	0
rs74994943	3	33414341	A	G	0.0513356	0.329105	0.0127593	1.05439e-146	SUSD5	ASI	UKB-PPP	intron_variant	0
rs2330634	22	23908608	G	C	0.591922	-0.111756	0.00623651	8.29851e-72	MIF	CAC	UKB-PPP	intergenic_variant	0
rs2231935	19	41440190	G	C	0.333583	-0.0522576	0.00642693	4.25696e-16	TGFB1	CAC	UKB-PPP	intergenic_variant	0
rs73045269	19	41319286	T	C	0.162795	0.289232	0.00817181	2.11836e-274	TGFB1	CAC	UKB-PPP	intron_variant	0
rs11073804	15	88708781	A	T	0.194785	0.130746	0.00721246	1.92531e-73	ACAN	cIMT	UKB-PPP	intergenic_variant	0
rs11635542	15	88803224	A	G	0.101299	-0.0594118	0.00946802	3.49631e-10	ACAN	cIMT	UKB-PPP	intergenic_variant	0
rs142050326	15	88848471	T	C	0.016868	-0.172881	0.0223422	1.01065e-14	ACAN	cIMT	UKB-PPP	intron_variant	0
rs1250248	2	215422370	G	A	0.731626	0.420738	0.00688746	0	FN1	cIMT	UKB-PPP	intron_variant	0
rs34570017	2	215443580	G	C	0.31382	0.0673615	0.00657332	1.21171e-24	FN1	cIMT	UKB-PPP	intergenic_variant	0
rs198389	1	11859214	G	A	0.42006	0.179732	0.00615678	2.41546e-187	NPPB	cIMT	UKB-PPP	intergenic_variant	0
rs113258444	9	125201980	G	A	0.145658	0.207829	0.00890015	1.33968e-120	RABEPK	cIMT	UKB-PPP	intron_variant	0
rs1076152	9	133633592	A	G	0.226634	0.041721	0.00746943	2.32943e-08	ABO	PAD	UKB-PPP	intergenic_variant	0
rs10901192	9	132604872	T	C	0.150716	0.0628776	0.00869883	4.89215e-13	ABO	PAD	UKB-PPP	intron_variant	0
rs117859011	9	133952343	C	T	0.0239682	0.118135	0.0204437	7.53581e-09	ABO	PAD	UKB-PPP	intron_variant	0
rs13284344	9	133749583	G	A	0.0661542	0.078752	0.0126416	4.67692e-10	ABO	PAD	UKB-PPP	intergenic_variant	0
rs142511396	9	132821739	G	T	0.0972586	-0.080136	0.0109385	2.36974e-13	ABO	PAD	UKB-PPP	intron_variant	0
rs35356035	9	133551297	A	C	0.283679	0.0682856	0.0071805	1.90897e-21	ABO	PAD	UKB-PPP	intron_variant	0
rs35434910	9	133166937	A	T	0.212096	0.321448	0.00758672	0	ABO	PAD	UKB-PPP	intergenic_variant	0
rs615477	9	133111630	C	T	0.849558	-0.0928385	0.00865093	7.23103e-27	ABO	PAD	UKB-PPP	intron_variant	0
rs7028726	9	132513874	T	C	0.158144	-0.0657183	0.00845847	7.87771e-15	ABO	PAD	UKB-PPP	intron_variant	0
rs7858145	9	133300577	G	A	0.492473	0.199265	0.00621455	1.38676e-225	ABO	PAD	UKB-PPP	intergenic_variant	0
rs8176686	9	133263373	C	T	0.473954	-0.522171	0.00636048	0	ABO	PAD	UKB-PPP	intergenic_variant	0
rs597808	12	111535554	G	A	0.53818	-0.0358929	0.00621968	7.8866e-09	BRAP	PAD	UKB-PPP	intron_variant	0
rs111626116	11	59744951	G	T	0.0122306	-0.286892	0.0268965	1.45982e-26	CBLIF	PAD	UKB-PPP	intergenic_variant	0
rs2002023	10	75088766	T	C	0.419012	-0.257113	0.00623052	0	DUSP13	PAD	UKB-PPP	intergenic_variant	0
rs111795731	20	25241185	T	C	0.0185563	0.175242	0.0240744	3.35892e-13	ENTPD6	PAD	UKB-PPP	intergenic_variant	0
rs117883550	20	25859152	G	T	0.0128264	0.160461	0.0287313	2.33873e-08	ENTPD6	PAD	UKB-PPP	intergenic_variant	0
rs138756799	20	25666179	AT	A	0.052945	0.358787	0.0139905	4.79733e-145	ENTPD6	PAD	UKB-PPP	intergenic_variant	0
rs145114825	20	24553426	A	G	0.0473439	0.082811	0.0147887	2.14808e-08	ENTPD6	PAD	UKB-PPP	intron_variant	0
rs45506395	20	25207088	A	G	0.0152879	-0.332872	0.0251217	4.48849e-40	ENTPD6	PAD	UKB-PPP	missense_variant	0
rs73101426	20	24810987	C	A	0.0488774	-0.841264	0.0146989	0	ENTPD6	PAD	UKB-PPP	intergenic_variant	0
rs11990515	8	43087579	A	G	0.0935644	-0.0844093	0.0105703	1.39959e-15	FNTA	PAD	UKB-PPP	intergenic_variant	0
rs10786052	10	92686878	C	T	0.522692	0.0357308	0.00609261	4.50194e-09	HHEX	PAD	UKB-PPP	intergenic_variant	0
rs116888435	11	103120787	G	A	0.0175713	-0.36021	0.0219862	2.50842e-60	MMP12	PAD	UKB-PPP	synonymous_variant	0
rs117810807	11	102893125	G	A	0.0187543	0.234558	0.0210937	1.00508e-28	MMP12	PAD	UKB-PPP	intergenic_variant	0
rs118191062	11	103155417	C	T	0.025999	-0.415091	0.0177244	2.72898e-121	MMP12	PAD	UKB-PPP	synonymous_variant	0
rs12146693	11	102435267	T	C	0.0326389	-0.0916851	0.0162277	1.60524e-08	MMP12	PAD	UKB-PPP	intron_variant	0
rs17099771	11	102932425	G	A	0.0465827	0.183135	0.0131818	6.97911e-44	MMP12	PAD	UKB-PPP	intergenic_variant	0
rs17882679	11	102796119	A	T	0.0597632	0.136347	0.011885	1.81844e-30	MMP12	PAD	UKB-PPP	intron_variant	0
rs2292731	11	102625674	T	C	0.135082	0.0641796	0.00824802	7.1829e-15	MMP12	PAD	UKB-PPP	intergenic_variant	0
rs504875	11	102807710	A	G	0.950127	0.550021	0.0131667	0	MMP12	PAD	UKB-PPP	intergenic_variant	0
rs72983533	11	102882527	G	A	0.0118562	0.186939	0.030265	6.5444e-10	MMP12	PAD	UKB-PPP	intergenic_variant	0
rs111366685	20	64011428	A	G	0.0134247	0.316209	0.0269962	1.09194e-31	TNFRSF6B	PAD	UKB-PPP	synonymous_variant	0
rs114192123	20	63553486	G	A	0.0302286	-0.164875	0.0212153	7.75532e-15	TNFRSF6B	PAD	UKB-PPP	intergenic_variant	0
rs3787105	20	63642964	C	T	0.290494	0.0823483	0.00666104	4.16006e-35	TNFRSF6B	PAD	UKB-PPP	intron_variant	0
rs3859579	20	63670442	G	A	0.678417	-0.269465	0.00643007	0	TNFRSF6B	PAD	UKB-PPP	intron_variant	0
rs61905116	11	116778822	G	A	0.06241	0.110287	0.013003	2.22075e-17	ZPR1	PAD	UKB-PPP	3_prime_UTR_variant	0
rs9668670	12	52884728	A	T	0.657958	0.0434255	0.00611155	1.19895e-12	KRT18	Carotid plaque	UKB-PPP	intergenic_variant	0
rs111461592	6	159795853	A	G	0.0281033	-0.11397	0.0189531	1.81853e-09	LPA	Carotid plaque	UKB-PPP	intron_variant	0
rs13217003	6	159894800	A	G	0.0246351	-0.242487	0.0204633	2.15477e-32	LPA	Carotid plaque	UKB-PPP	intron_variant	0
rs140570886	6	160591981	C	T	0.014712	1.19896	0.0263334	0	LPA	Carotid plaque	UKB-PPP	intron_variant	0
rs150489934	6	161178335	A	G	0.0390039	-0.0962417	0.0168415	1.09994e-08	LPA	Carotid plaque	UKB-PPP	intron_variant	0
rs183823928	6	159928313	G	A	0.0473592	0.101257	0.0153001	3.63915e-11	LPA	Carotid plaque	UKB-PPP	intergenic_variant	0
rs202229673	6	159780285	TA	T	0.0186846	0.176879	0.0244697	4.88427e-13	LPA	Carotid plaque	UKB-PPP	intron_variant	0
rs3125056	6	160314249	C	T	0.130492	0.359545	0.00927853	0	LPA	Carotid plaque	UKB-PPP	intergenic_variant	0
rs4252116	6	160722201	C	A	0.0188496	0.258746	0.0245156	4.85065e-26	LPA	Carotid plaque	UKB-PPP	intron_variant	0
rs56203233	6	161326647	A	G	0.044348	0.119905	0.0158064	3.30293e-14	LPA	Carotid plaque	UKB-PPP	intergenic_variant	0
rs62439773	6	160691923	C	T	0.0579035	-0.242403	0.0133725	1.95524e-73	LPA	Carotid plaque	UKB-PPP	intergenic_variant	0
rs74440805	6	160170799	A	C	0.0669009	-0.191446	0.0128175	1.91426e-50	LPA	Carotid plaque	UKB-PPP	intergenic_variant	0
rs56146635	19	685226	T	A	0.03423	-0.1284	0.022413	1.011e-08	FSTL3	ASI	deCODE	intergenic_variant	0
rs7250835	19	670234	C	T	0.83249	0.0965	0.01109	3.28103e-18	FSTL3	ASI	deCODE	intergenic_variant	0
rs145488887	1	11767739	C	T	0.04607	0.1306	0.018844	4.18601e-12	NPPA	ASI	deCODE	intron_variant	0
rs4746172	10	74096084	T	C	0.74703	0.0561	0.009233	1.232e-09	ADK	CAC	deCODE	intron_variant	0
rs140423774	11	98234288	A	G	0.02614	-0.1361	0.024845	4.30002e-08	CNTN5	CAC	deCODE	intergenic_variant	0
rs140715450	11	99119708	A	G	0.01681	-0.2097	0.031049	1.439e-11	CNTN5	CAC	deCODE	intron_variant	0
rs142650761	11	100027383	A	G	0.01632	0.2467	0.031757	7.94401e-15	CNTN5	CAC	deCODE	intron_variant	0
rs188872640	11	99339218	C	T	0.01118	0.2573	0.038276	1.789e-11	CNTN5	CAC	deCODE	intron_variant	0
rs190853037	11	100050216	A	G	0.0704	-0.123	0.015802	7.03299e-15	CNTN5	CAC	deCODE	intron_variant	0
rs4528296	11	99222947	T	C	0.92558	-0.4257	0.015189	7.61605e-173	CNTN5	CAC	deCODE	intron_variant	0
rs66915547	11	99683206	C	A	0.1727	-0.0676	0.010646	2.15298e-10	CNTN5	CAC	deCODE	intron_variant	0
rs112009052	19	40593595	A	T	0.01603	-0.2549	0.03312	1.40101e-14	LTBP4	cIMT	deCODE	intergenic_variant	0
rs143664050	7	116211123	A	G	0.01363	-0.2761	0.034748	1.92801e-15	TES	cIMT	deCODE	intron_variant	0
rs563290	2	21065354	A	G	0.85985	0.0874	0.012143	6.14299e-13	APOB	cIMT	deCODE	intergenic_variant	0
rs77855463	2	21254314	A	G	0.01277	-0.1986	0.036111	3.80303e-08	APOB	cIMT	deCODE	intergenic_variant	0
rs1250258	2	215435462	T	C	0.67335	0.176	0.008192	2.15601e-102	FN1	cIMT	deCODE	intron_variant	0
rs10864508	1	11430687	G	T	0.51986	0.0465	0.008224	1.56899e-08	NPPB	cIMT	deCODE	intergenic_variant	0
rs145554409	1	12686451	T	C	0.03027	0.1626	0.02383	8.8871e-12	NPPB	cIMT	deCODE	intergenic_variant	0
rs198389	1	11859214	G	A	0.39969	0.2592	0.008263	5.68997e-216	NPPB	cIMT	deCODE	intergenic_variant	0
rs2233019	1	11676807	C	A	0.0152	0.2134	0.033392	1.64999e-10	NPPB	cIMT	deCODE	intron_variant	0
rs4411138	1	12050714	A	T	0.27984	0.0964	0.009138	5.09096e-26	NPPB	cIMT	deCODE	intergenic_variant	0
rs142913020	5	81233359	A	G	0.01956	0.1574	0.028522	3.42003e-08	CKMT2	Carotid plaque	deCODE	5_prime_UTR_variant	0
rs4256810	1	206717104	C	T	0.27361	0.1771	0.009121	5.49604e-84	MAPKAPK2	Carotid plaque	deCODE	intron_variant	0
rs7225002	17	46111701	G	A	0.39184	0.1044	0.008091	4.35502e-38	NSF	PAD	deCODE	intron_variant	0
rs11265611	1	154422649	A	G	0.65609	0.7419	0.005268	0	IL6R	PAD	deCODE	intron_variant	0
rs114324536	1	155218970	C	T	0.01314	0.2438	0.036976	4.29804e-11	IL6R	PAD	deCODE	intergenic_variant	0
rs11582489	1	155162443	A	G	0.03982	-0.2941	0.021615	3.66801e-42	IL6R	PAD	deCODE	intergenic_variant	0
rs115904929	1	155085064	G	C	0.01041	0.2469	0.042204	4.911e-09	IL6R	PAD	deCODE	intron_variant	0
rs116141616	1	154443593	A	G	0.01942	-0.6188	0.030076	4.61998e-94	IL6R	PAD	deCODE	intron_variant	0
rs116156022	1	153438322	G	A	0.02229	-0.2079	0.029153	9.9339e-13	IL6R	PAD	deCODE	intergenic_variant	0
rs12043822	1	154722524	A	G	0.02586	0.4791	0.026366	8.77405e-74	IL6R	PAD	deCODE	intron_variant	0
rs1218576	1	154838840	T	C	0.86382	-0.1886	0.012268	2.47098e-53	IL6R	PAD	deCODE	intron_variant	0
rs12755318	1	153432841	A	C	0.03052	0.3087	0.024749	1.04201e-35	IL6R	PAD	deCODE	intergenic_variant	0
rs146806273	1	154641977	T	C	0.01085	0.4753	0.039825	7.78897e-33	IL6R	PAD	deCODE	intergenic_variant	0
rs146843088	1	153543963	G	A	0.01147	-0.3187	0.038612	1.53402e-16	IL6R	PAD	deCODE	intron_variant	0
rs147310317	1	153593151	A	C	0.0115	0.3171	0.03799	7.00503e-17	IL6R	PAD	deCODE	intergenic_variant	0
rs147722147	1	154401888	G	C	0.0109	0.5559	0.040484	6.59295e-43	IL6R	PAD	deCODE	intergenic_variant	0
rs148156534	1	153456940	C	G	0.01874	-0.2911	0.030872	4.13304e-21	IL6R	PAD	deCODE	intergenic_variant	0
rs149652274	1	153602755	T	C	0.01566	0.2347	0.034244	7.19201e-12	IL6R	PAD	deCODE	intergenic_variant	0
rs150715756	1	154887616	A	G	0.01981	0.1615	0.02956	4.66799e-08	IL6R	PAD	deCODE	intergenic_variant	0
rs17366292	1	154158721	A	G	0.03732	-0.2164	0.021427	5.56801e-24	IL6R	PAD	deCODE	intergenic_variant	0
rs187922779	1	154954410	C	T	0.01993	0.1784	0.029667	1.81698e-09	IL6R	PAD	deCODE	intron_variant	0
rs534648872	1	155332729	A	T	0.01208	-0.2455	0.037	3.24302e-11	IL6R	PAD	deCODE	intergenic_variant	0
rs57482283	1	153697023	A	G	0.05675	0.165	0.018179	1.12101e-19	IL6R	PAD	deCODE	intergenic_variant	0
rs61803121	1	153423924	T	A	0.01367	-0.2543	0.036503	3.24803e-12	IL6R	PAD	deCODE	intergenic_variant	0
rs71628645	1	155138831	G	A	0.01044	-0.244	0.040627	1.90401e-09	IL6R	PAD	deCODE	3_prime_UTR_variant	0
rs74447439	1	154016662	C	G	0.01551	-0.314	0.033612	9.46194e-21	IL6R	PAD	deCODE	intron_variant	0
rs75608941	1	153757186	G	T	0.02404	0.4661	0.027709	1.70298e-63	IL6R	PAD	deCODE	intron_variant	0
rs76664500	1	154926799	A	G	0.01068	0.2226	0.040464	3.77303e-08	IL6R	PAD	deCODE	intron_variant	0
rs77543908	1	153526169	C	G	0.02508	0.3496	0.026858	9.86189e-39	IL6R	PAD	deCODE	intergenic_variant	0
rs78431420	1	154956932	T	G	0.02839	0.291	0.025591	5.81795e-30	IL6R	PAD	deCODE	intergenic_variant	0
rs78973538	1	155224224	T	C	0.01502	-0.2546	0.03421	9.89806e-14	IL6R	PAD	deCODE	intergenic_variant	0
rs79752373	1	155130233	A	G	0.02647	-0.2899	0.025866	3.72701e-29	IL6R	PAD	deCODE	intron_variant	0
rs9726592	1	153585493	T	C	0.02058	0.2015	0.029031	3.89996e-12	IL6R	PAD	deCODE	intergenic_variant	0
rs116843064	19	8364439	A	G	0.02426	-0.3196	0.02593	6.61698e-35	ANGPTL4	PAD	deCODE	missense_variant	0
rs186589960	19	8565398	T	C	0.01085	-0.2043	0.037218	4.03497e-08	ANGPTL4	PAD	deCODE	intron_variant	0
rs111939150	11	103700274	G	T	0.01393	-0.3035	0.035851	2.548e-17	MMP12	PAD	deCODE	intergenic_variant	0
rs11225928	11	103627934	G	A	0.10342	0.0904	0.013658	3.62301e-11	MMP12	PAD	deCODE	intergenic_variant	0
rs139678194	11	102019390	T	G	0.0194	0.1742	0.029984	6.25806e-09	MMP12	PAD	deCODE	intergenic_variant	0
rs181664577	11	102836020	C	T	0.01243	-0.4514	0.038295	4.52804e-32	MMP12	PAD	deCODE	3_prime_UTR_variant	0
rs189058230	11	102999411	T	G	0.0161	0.3257	0.031952	2.121e-24	MMP12	PAD	deCODE	intergenic_variant	0
rs190209306	11	102904956	A	G	0.02029	0.3401	0.029175	2.10499e-31	MMP12	PAD	deCODE	intergenic_variant	0
rs1943785	11	102489716	T	C	0.07484	0.1263	0.015594	5.53197e-16	MMP12	PAD	deCODE	intergenic_variant	0
rs2509113	11	103017865	G	A	0.05415	-0.1545	0.018327	3.44699e-17	MMP12	PAD	deCODE	intergenic_variant	0
rs470530	11	102810218	G	A	0.9011	0.5965	0.011039	0	MMP12	PAD	deCODE	intergenic_variant	0
rs544055419	11	102933272	G	A	0.01512	0.2398	0.032548	1.738e-13	MMP12	PAD	deCODE	intergenic_variant	0
rs61893942	11	102708924	C	A	0.01418	-0.3531	0.034572	1.72401e-24	MMP12	PAD	deCODE	intergenic_variant	0
rs183072985	10	74351883	A	G	0.02572	0.2252	0.025455	9.00492e-19	DUSP13	PAD	deCODE	intron_variant	0
rs6480768	10	75091693	G	A	0.36939	-0.1503	0.008252	4.08103e-74	DUSP13	PAD	deCODE	intergenic_variant	0
rs6050446	20	25214873	G	A	0.96837	0.3418	0.023645	2.305e-47	ENTPD6	PAD	deCODE	stop_gained	0

## Sheet: ST5.
Supplemental Table 5. Instrumental variables (IVs) used in the proteome-wide MR analysis for the effect of arteriosclerotic/atherosclerotic markers on proteins.
SNP	Chromosome	Position	Effect allele	Other allele	EAF	Beta	SE	P value	Exposure	Outcome	Study	Steiger flag
rs1006923	2	145017832	T	C	0.677406	0.0293436	0.00425434	5.3e-12	ASI	ABO	UKB-PPP	0
rs10840457	11	10654191	A	G	0.313691	-0.0235791	0.00427154	3.4e-08	ASI	ABO	UKB-PPP	0
rs7331212	13	40611172	G	A	0.737088	0.0301338	0.00450297	2.2e-11	ASI	ABO	UKB-PPP	0
rs7530243	1	184299902	C	T	0.552137	-0.0229016	0.00401822	1.2e-08	ASI	ABO	UKB-PPP	0
rs1006923	2	145017832	T	C	0.677406	0.0293436	0.00425434	5.3e-12	ASI	BRAP	UKB-PPP	0
rs10840457	11	10654191	A	G	0.313691	-0.0235791	0.00427154	3.4e-08	ASI	BRAP	UKB-PPP	0
rs7331212	13	40611172	G	A	0.737088	0.0301338	0.00450297	2.2e-11	ASI	BRAP	UKB-PPP	0
rs7530243	1	184299902	C	T	0.552137	-0.0229016	0.00401822	1.2e-08	ASI	BRAP	UKB-PPP	0
rs1006923	2	145017832	T	C	0.677406	0.0293436	0.00425434	5.3e-12	ASI	ERP29	UKB-PPP	0
rs10840457	11	10654191	A	G	0.313691	-0.0235791	0.00427154	3.4e-08	ASI	ERP29	UKB-PPP	0
rs7331212	13	40611172	G	A	0.737088	0.0301338	0.00450297	2.2e-11	ASI	ERP29	UKB-PPP	0
rs7530243	1	184299902	C	T	0.552137	-0.0229016	0.00401822	1.2e-08	ASI	ERP29	UKB-PPP	0
rs1006923	2	145017832	T	C	0.677406	0.0293436	0.00425434	5.3e-12	ASI	FRZB	UKB-PPP	0
rs10840457	11	10654191	A	G	0.313691	-0.0235791	0.00427154	3.4e-08	ASI	FRZB	UKB-PPP	0
rs7331212	13	40611172	G	A	0.737088	0.0301338	0.00450297	2.2e-11	ASI	FRZB	UKB-PPP	0
rs7530243	1	184299902	C	T	0.552137	-0.0229016	0.00401822	1.2e-08	ASI	FRZB	UKB-PPP	0
rs1006923	2	145017832	T	C	0.677406	0.0293436	0.00425434	5.3e-12	ASI	FSTL3	UKB-PPP	0
rs10840457	11	10654191	A	G	0.313691	-0.0235791	0.00427154	3.4e-08	ASI	FSTL3	UKB-PPP	0
rs7331212	13	40611172	G	A	0.737088	0.0301338	0.00450297	2.2e-11	ASI	FSTL3	UKB-PPP	0
rs7530243	1	184299902	C	T	0.552137	-0.0229016	0.00401822	1.2e-08	ASI	FSTL3	UKB-PPP	0
rs1006923	2	145017832	T	C	0.677406	0.0293436	0.00425434	5.3e-12	ASI	HSD17B14	UKB-PPP	0
rs10840457	11	10654191	A	G	0.313691	-0.0235791	0.00427154	3.4e-08	ASI	HSD17B14	UKB-PPP	0
rs7331212	13	40611172	G	A	0.737088	0.0301338	0.00450297	2.2e-11	ASI	HSD17B14	UKB-PPP	0
rs7530243	1	184299902	C	T	0.552137	-0.0229016	0.00401822	1.2e-08	ASI	HSD17B14	UKB-PPP	0
rs1006923	2	145017832	T	C	0.677406	0.0293436	0.00425434	5.3e-12	ASI	SUSD5	UKB-PPP	0
rs10840457	11	10654191	A	G	0.313691	-0.0235791	0.00427154	3.4e-08	ASI	SUSD5	UKB-PPP	0
rs7331212	13	40611172	G	A	0.737088	0.0301338	0.00450297	2.2e-11	ASI	SUSD5	UKB-PPP	0
rs7530243	1	184299902	C	T	0.552137	-0.0229016	0.00401822	1.2e-08	ASI	SUSD5	UKB-PPP	0
rs11063120	12	4377452	G	A	0.78	0.1517	0.0264	8.761e-09	CAC	MIF	UKB-PPP	0
rs41290120	19	44879418	A	G	0.0429	-0.3647	0.0541	1.547e-11	CAC	MIF	UKB-PPP	0
rs4887109	15	78781952	T	C	0.3823	-0.1417	0.0236	1.887e-09	CAC	MIF	UKB-PPP	0
rs513792	10	44248804	T	C	0.1046	-0.1779	0.0305	5.815e-09	CAC	MIF	UKB-PPP	0
rs9349379	6	12903725	G	A	0.4098	0.2235	0.0206	2.535e-27	CAC	MIF	UKB-PPP	0
rs9644859	9	22090522	A	G	0.4397	0.3	0.0211	9.856e-46	CAC	MIF	UKB-PPP	0
rs11063120	12	4377452	G	A	0.78	0.1517	0.0264	8.761e-09	CAC	TGFB1	UKB-PPP	0
rs41290120	19	44879418	A	G	0.0429	-0.3647	0.0541	1.547e-11	CAC	TGFB1	UKB-PPP	0
rs4887109	15	78781952	T	C	0.3823	-0.1417	0.0236	1.887e-09	CAC	TGFB1	UKB-PPP	0
rs513792	10	44248804	T	C	0.1046	-0.1779	0.0305	5.815e-09	CAC	TGFB1	UKB-PPP	0
rs9349379	6	12903725	G	A	0.4098	0.2235	0.0206	2.535e-27	CAC	TGFB1	UKB-PPP	0
rs9644859	9	22090522	A	G	0.4397	0.3	0.0211	9.856e-46	CAC	TGFB1	UKB-PPP	0
rs11196033	10	114410998	A	C	0.4792	0.0042	0.0008	3.886e-08	cIMT	ACAN	UKB-PPP	0
rs13225723	7	106416467	A	G	0.2249	0.0052	0.0009	3.124e-09	cIMT	ACAN	UKB-PPP	0
rs1885649	6	143617914	A	G	0.3966	0.004	0.0007	4.494e-08	cIMT	ACAN	UKB-PPP	0
rs2277130	8	10677601	C	G	0.5825	-0.0047	0.0007	3.249e-11	cIMT	ACAN	UKB-PPP	0
rs2912063	8	6486033	A	G	0.708	0.0045	0.0008	8.955e-09	cIMT	ACAN	UKB-PPP	0
rs34794885	8	123406008	A	AG	0.5396	0.0048	0.0007	1.219e-10	cIMT	ACAN	UKB-PPP	0
rs7412	19	45412079	T	C	0.0827	-0.0119	0.0015	1.01e-14	cIMT	ACAN	UKB-PPP	0
rs844396	16	88966667	T	C	0.2976	-0.0051	0.0009	6.004e-09	cIMT	ACAN	UKB-PPP	0
rs11196033	10	114410998	A	C	0.4792	0.0042	0.0008	3.886e-08	cIMT	FN1	UKB-PPP	0
rs13225723	7	106416467	A	G	0.2249	0.0052	0.0009	3.124e-09	cIMT	FN1	UKB-PPP	0
rs1885649	6	143617914	A	G	0.3966	0.004	0.0007	4.494e-08	cIMT	FN1	UKB-PPP	0
rs2277130	8	10677601	C	G	0.5825	-0.0047	0.0007	3.249e-11	cIMT	FN1	UKB-PPP	0
rs2912063	8	6486033	A	G	0.708	0.0045	0.0008	8.955e-09	cIMT	FN1	UKB-PPP	0
rs34794885	8	123406008	A	AG	0.5396	0.0048	0.0007	1.219e-10	cIMT	FN1	UKB-PPP	0
rs7412	19	45412079	T	C	0.0827	-0.0119	0.0015	1.01e-14	cIMT	FN1	UKB-PPP	0
rs844396	16	88966667	T	C	0.2976	-0.0051	0.0009	6.004e-09	cIMT	FN1	UKB-PPP	0
rs11196033	10	114410998	A	C	0.4792	0.0042	0.0008	3.886e-08	cIMT	NPPB	UKB-PPP	0
rs13225723	7	106416467	A	G	0.2249	0.0052	0.0009	3.124e-09	cIMT	NPPB	UKB-PPP	0
rs1885649	6	143617914	A	G	0.3966	0.004	0.0007	4.494e-08	cIMT	NPPB	UKB-PPP	0
rs2277130	8	10677601	C	G	0.5825	-0.0047	0.0007	3.249e-11	cIMT	NPPB	UKB-PPP	0
rs2912063	8	6486033	A	G	0.708	0.0045	0.0008	8.955e-09	cIMT	NPPB	UKB-PPP	0
rs34794885	8	123406008	A	AG	0.5396	0.0048	0.0007	1.219e-10	cIMT	NPPB	UKB-PPP	0
rs7412	19	45412079	T	C	0.0827	-0.0119	0.0015	1.01e-14	cIMT	NPPB	UKB-PPP	0
rs844396	16	88966667	T	C	0.2976	-0.0051	0.0009	6.004e-09	cIMT	NPPB	UKB-PPP	0
rs11196033	10	114410998	A	C	0.4792	0.0042	0.0008	3.886e-08	cIMT	RABEPK	UKB-PPP	0
rs13225723	7	106416467	A	G	0.2249	0.0052	0.0009	3.124e-09	cIMT	RABEPK	UKB-PPP	0
rs1885649	6	143617914	A	G	0.3966	0.004	0.0007	4.494e-08	cIMT	RABEPK	UKB-PPP	0
rs2277130	8	10677601	C	G	0.5825	-0.0047	0.0007	3.249e-11	cIMT	RABEPK	UKB-PPP	0
rs2912063	8	6486033	A	G	0.708	0.0045	0.0008	8.955e-09	cIMT	RABEPK	UKB-PPP	0
rs34794885	8	123406008	A	AG	0.5396	0.0048	0.0007	1.219e-10	cIMT	RABEPK	UKB-PPP	0
rs7412	19	45412079	T	C	0.0827	-0.0119	0.0015	1.01e-14	cIMT	RABEPK	UKB-PPP	0
rs844396	16	88966667	T	C	0.2976	-0.0051	0.0009	6.004e-09	cIMT	RABEPK	UKB-PPP	0
rs10786398	10	99926570	G	T	0.7019	0.0643	0.0117	3.532e-08	PAD	ABO	UKB-PPP	0
rs11066301	12	112871372	A	G	0.5616	-0.05977	0.01016	4.082e-09	PAD	ABO	UKB-PPP	0
rs11449005	16	69908924	CA	C	0.5214	0.06183	0.01092	1.463e-08	PAD	ABO	UKB-PPP	0
rs11653507	17	65892064	T	A	0.2469	0.06542	0.01195	4.82e-08	PAD	ABO	UKB-PPP	0
rs12273290	11	46361978	C	G	0.6771	-0.06241	0.01093	1.208e-08	PAD	ABO	UKB-PPP	0
rs1537372	9	22103183	G	T	0.553	-0.1132	0.01051	4.985e-27	PAD	ABO	UKB-PPP	0
rs16891156	6	160608804	A	C	0.97304	-0.2061	0.03421	3.349e-09	PAD	ABO	UKB-PPP	0
rs174529	11	61543961	T	C	0.635	0.05768	0.01057	4.499e-08	PAD	ABO	UKB-PPP	0
rs17817497	16	53815435	T	C	0.6023	-0.06296	0.01025	8.632e-10	PAD	ABO	UKB-PPP	0
rs3115674	6	31799076	T	G	0.8867	-0.08646	0.01567	4.248e-08	PAD	ABO	UKB-PPP	0
rs55730499	6	161005610	C	T	0.92987	-0.2069	0.01904	1.33e-26	PAD	ABO	UKB-PPP	0
rs57301765	7	19052733	G	A	0.8244	-0.07928	0.01429	3.393e-08	PAD	ABO	UKB-PPP	0
rs6025	1	169519049	T	C	0.0276	0.1897	0.02921	1.798e-10	PAD	ABO	UKB-PPP	0
rs615098	11	102720678	G	T	0.8162	-0.0919	0.01333	7.277e-12	PAD	ABO	UKB-PPP	0
rs637137	15	78873976	T	A	0.77	0.06741	0.01209	2.177e-08	PAD	ABO	UKB-PPP	0
rs7528419	1	109817192	A	G	0.7808	0.07038	0.01235	1.028e-08	PAD	ABO	UKB-PPP	0
rs75345252	4	93047018	T	C	0.94479	0.1366	0.02381	6.002e-09	PAD	ABO	UKB-PPP	0
rs10786398	10	99926570	G	T	0.7019	0.0643	0.0117	3.532e-08	PAD	BRAP	UKB-PPP	0
rs11066301	12	112871372	A	G	0.5616	-0.05977	0.01016	4.082e-09	PAD	BRAP	UKB-PPP	1
rs11449005	16	69908924	CA	C	0.5214	0.06183	0.01092	1.463e-08	PAD	BRAP	UKB-PPP	0
rs11653507	17	65892064	T	A	0.2469	0.06542	0.01195	4.82e-08	PAD	BRAP	UKB-PPP	0
rs12273290	11	46361978	C	G	0.6771	-0.06241	0.01093	1.208e-08	PAD	BRAP	UKB-PPP	0
rs1537372	9	22103183	G	T	0.553	-0.1132	0.01051	4.985e-27	PAD	BRAP	UKB-PPP	0
rs16891156	6	160608804	A	C	0.97304	-0.2061	0.03421	3.349e-09	PAD	BRAP	UKB-PPP	0
rs174529	11	61543961	T	C	0.635	0.05768	0.01057	4.499e-08	PAD	BRAP	UKB-PPP	0
rs17817497	16	53815435	T	C	0.6023	-0.06296	0.01025	8.632e-10	PAD	BRAP	UKB-PPP	0
rs3115674	6	31799076	T	G	0.8867	-0.08646	0.01567	4.248e-08	PAD	BRAP	UKB-PPP	1
rs55730499	6	161005610	C	T	0.92987	-0.2069	0.01904	1.33e-26	PAD	BRAP	UKB-PPP	0
rs57301765	7	19052733	G	A	0.8244	-0.07928	0.01429	3.393e-08	PAD	BRAP	UKB-PPP	0
rs6025	1	169519049	T	C	0.0276	0.1897	0.02921	1.798e-10	PAD	BRAP	UKB-PPP	0
rs615098	11	102720678	G	T	0.8162	-0.0919	0.01333	7.277e-12	PAD	BRAP	UKB-PPP	0
rs637137	15	78873976	T	A	0.77	0.06741	0.01209	2.177e-08	PAD	BRAP	UKB-PPP	0
rs7528419	1	109817192	A	G	0.7808	0.07038	0.01235	1.028e-08	PAD	BRAP	UKB-PPP	0
rs75345252	4	93047018	T	C	0.94479	0.1366	0.02381	6.002e-09	PAD	BRAP	UKB-PPP	0
rs10786398	10	99926570	G	T	0.7019	0.0643	0.0117	3.532e-08	PAD	CBLIF	UKB-PPP	0
rs11066301	12	112871372	A	G	0.5616	-0.05977	0.01016	4.082e-09	PAD	CBLIF	UKB-PPP	0
rs11449005	16	69908924	CA	C	0.5214	0.06183	0.01092	1.463e-08	PAD	CBLIF	UKB-PPP	0
rs11653507	17	65892064	T	A	0.2469	0.06542	0.01195	4.82e-08	PAD	CBLIF	UKB-PPP	0
rs12273290	11	46361978	C	G	0.6771	-0.06241	0.01093	1.208e-08	PAD	CBLIF	UKB-PPP	0
rs1537372	9	22103183	G	T	0.553	-0.1132	0.01051	4.985e-27	PAD	CBLIF	UKB-PPP	0
rs16891156	6	160608804	A	C	0.97304	-0.2061	0.03421	3.349e-09	PAD	CBLIF	UKB-PPP	0
rs174529	11	61543961	T	C	0.635	0.05768	0.01057	4.499e-08	PAD	CBLIF	UKB-PPP	1
rs17817497	16	53815435	T	C	0.6023	-0.06296	0.01025	8.632e-10	PAD	CBLIF	UKB-PPP	0
rs3115674	6	31799076	T	G	0.8867	-0.08646	0.01567	4.248e-08	PAD	CBLIF	UKB-PPP	1
rs55730499	6	161005610	C	T	0.92987	-0.2069	0.01904	1.33e-26	PAD	CBLIF	UKB-PPP	0
rs57301765	7	19052733	G	A	0.8244	-0.07928	0.01429	3.393e-08	PAD	CBLIF	UKB-PPP	0
rs6025	1	169519049	T	C	0.0276	0.1897	0.02921	1.798e-10	PAD	CBLIF	UKB-PPP	0
rs615098	11	102720678	G	T	0.8162	-0.0919	0.01333	7.277e-12	PAD	CBLIF	UKB-PPP	0
rs637137	15	78873976	T	A	0.77	0.06741	0.01209	2.177e-08	PAD	CBLIF	UKB-PPP	0
rs7528419	1	109817192	A	G	0.7808	0.07038	0.01235	1.028e-08	PAD	CBLIF	UKB-PPP	0
rs75345252	4	93047018	T	C	0.94479	0.1366	0.02381	6.002e-09	PAD	CBLIF	UKB-PPP	0
rs10786398	10	99926570	G	T	0.7019	0.0643	0.0117	3.532e-08	PAD	DUSP13	UKB-PPP	0
rs11066301	12	112871372	A	G	0.5616	-0.05977	0.01016	4.082e-09	PAD	DUSP13	UKB-PPP	0
rs11449005	16	69908924	CA	C	0.5214	0.06183	0.01092	1.463e-08	PAD	DUSP13	UKB-PPP	0
rs11653507	17	65892064	T	A	0.2469	0.06542	0.01195	4.82e-08	PAD	DUSP13	UKB-PPP	0
rs12273290	11	46361978	C	G	0.6771	-0.06241	0.01093	1.208e-08	PAD	DUSP13	UKB-PPP	0
rs1537372	9	22103183	G	T	0.553	-0.1132	0.01051	4.985e-27	PAD	DUSP13	UKB-PPP	0
rs16891156	6	160608804	A	C	0.97304	-0.2061	0.03421	3.349e-09	PAD	DUSP13	UKB-PPP	0
rs174529	11	61543961	T	C	0.635	0.05768	0.01057	4.499e-08	PAD	DUSP13	UKB-PPP	1
rs17817497	16	53815435	T	C	0.6023	-0.06296	0.01025	8.632e-10	PAD	DUSP13	UKB-PPP	0
rs3115674	6	31799076	T	G	0.8867	-0.08646	0.01567	4.248e-08	PAD	DUSP13	UKB-PPP	1
rs55730499	6	161005610	C	T	0.92987	-0.2069	0.01904	1.33e-26	PAD	DUSP13	UKB-PPP	0
rs57301765	7	19052733	G	A	0.8244	-0.07928	0.01429	3.393e-08	PAD	DUSP13	UKB-PPP	0
rs6025	1	169519049	T	C	0.0276	0.1897	0.02921	1.798e-10	PAD	DUSP13	UKB-PPP	0
rs615098	11	102720678	G	T	0.8162	-0.0919	0.01333	7.277e-12	PAD	DUSP13	UKB-PPP	0
rs637137	15	78873976	T	A	0.77	0.06741	0.01209	2.177e-08	PAD	DUSP13	UKB-PPP	0
rs7528419	1	109817192	A	G	0.7808	0.07038	0.01235	1.028e-08	PAD	DUSP13	UKB-PPP	1
rs75345252	4	93047018	T	C	0.94479	0.1366	0.02381	6.002e-09	PAD	DUSP13	UKB-PPP	0
rs10786398	10	99926570	G	T	0.7019	0.0643	0.0117	3.532e-08	PAD	ENTPD6	UKB-PPP	0
rs11066301	12	112871372	A	G	0.5616	-0.05977	0.01016	4.082e-09	PAD	ENTPD6	UKB-PPP	0
rs11449005	16	69908924	CA	C	0.5214	0.06183	0.01092	1.463e-08	PAD	ENTPD6	UKB-PPP	0
rs11653507	17	65892064	T	A	0.2469	0.06542	0.01195	4.82e-08	PAD	ENTPD6	UKB-PPP	0
rs12273290	11	46361978	C	G	0.6771	-0.06241	0.01093	1.208e-08	PAD	ENTPD6	UKB-PPP	0
rs1537372	9	22103183	G	T	0.553	-0.1132	0.01051	4.985e-27	PAD	ENTPD6	UKB-PPP	0
rs16891156	6	160608804	A	C	0.97304	-0.2061	0.03421	3.349e-09	PAD	ENTPD6	UKB-PPP	0
rs174529	11	61543961	T	C	0.635	0.05768	0.01057	4.499e-08	PAD	ENTPD6	UKB-PPP	0
rs17817497	16	53815435	T	C	0.6023	-0.06296	0.01025	8.632e-10	PAD	ENTPD6	UKB-PPP	0
rs3115674	6	31799076	T	G	0.8867	-0.08646	0.01567	4.248e-08	PAD	ENTPD6	UKB-PPP	0
rs55730499	6	161005610	C	T	0.92987	-0.2069	0.01904	1.33e-26	PAD	ENTPD6	UKB-PPP	0
rs57301765	7	19052733	G	A	0.8244	-0.07928	0.01429	3.393e-08	PAD	ENTPD6	UKB-PPP	0
rs6025	1	169519049	T	C	0.0276	0.1897	0.02921	1.798e-10	PAD	ENTPD6	UKB-PPP	0
rs615098	11	102720678	G	T	0.8162	-0.0919	0.01333	7.277e-12	PAD	ENTPD6	UKB-PPP	0
rs637137	15	78873976	T	A	0.77	0.06741	0.01209	2.177e-08	PAD	ENTPD6	UKB-PPP	0
rs7528419	1	109817192	A	G	0.7808	0.07038	0.01235	1.028e-08	PAD	ENTPD6	UKB-PPP	1
rs75345252	4	93047018	T	C	0.94479	0.1366	0.02381	6.002e-09	PAD	ENTPD6	UKB-PPP	0
rs10786398	10	99926570	G	T	0.7019	0.0643	0.0117	3.532e-08	PAD	FNTA	UKB-PPP	0
rs11066301	12	112871372	A	G	0.5616	-0.05977	0.01016	4.082e-09	PAD	FNTA	UKB-PPP	1
rs11449005	16	69908924	CA	C	0.5214	0.06183	0.01092	1.463e-08	PAD	FNTA	UKB-PPP	0
rs11653507	17	65892064	T	A	0.2469	0.06542	0.01195	4.82e-08	PAD	FNTA	UKB-PPP	0
rs12273290	11	46361978	C	G	0.6771	-0.06241	0.01093	1.208e-08	PAD	FNTA	UKB-PPP	0
rs1537372	9	22103183	G	T	0.553	-0.1132	0.01051	4.985e-27	PAD	FNTA	UKB-PPP	0
rs16891156	6	160608804	A	C	0.97304	-0.2061	0.03421	3.349e-09	PAD	FNTA	UKB-PPP	0
rs174529	11	61543961	T	C	0.635	0.05768	0.01057	4.499e-08	PAD	FNTA	UKB-PPP	0
rs17817497	16	53815435	T	C	0.6023	-0.06296	0.01025	8.632e-10	PAD	FNTA	UKB-PPP	0
rs3115674	6	31799076	T	G	0.8867	-0.08646	0.01567	4.248e-08	PAD	FNTA	UKB-PPP	1
rs55730499	6	161005610	C	T	0.92987	-0.2069	0.01904	1.33e-26	PAD	FNTA	UKB-PPP	0
rs57301765	7	19052733	G	A	0.8244	-0.07928	0.01429	3.393e-08	PAD	FNTA	UKB-PPP	0
rs6025	1	169519049	T	C	0.0276	0.1897	0.02921	1.798e-10	PAD	FNTA	UKB-PPP	0
rs615098	11	102720678	G	T	0.8162	-0.0919	0.01333	7.277e-12	PAD	FNTA	UKB-PPP	0
rs637137	15	78873976	T	A	0.77	0.06741	0.01209	2.177e-08	PAD	FNTA	UKB-PPP	0
rs7528419	1	109817192	A	G	0.7808	0.07038	0.01235	1.028e-08	PAD	FNTA	UKB-PPP	0
rs75345252	4	93047018	T	C	0.94479	0.1366	0.02381	6.002e-09	PAD	FNTA	UKB-PPP	0
rs10786398	10	99926570	G	T	0.7019	0.0643	0.0117	3.532e-08	PAD	HHEX	UKB-PPP	0
rs11066301	12	112871372	A	G	0.5616	-0.05977	0.01016	4.082e-09	PAD	HHEX	UKB-PPP	1
rs11449005	16	69908924	CA	C	0.5214	0.06183	0.01092	1.463e-08	PAD	HHEX	UKB-PPP	0
rs11653507	17	65892064	T	A	0.2469	0.06542	0.01195	4.82e-08	PAD	HHEX	UKB-PPP	0
rs12273290	11	46361978	C	G	0.6771	-0.06241	0.01093	1.208e-08	PAD	HHEX	UKB-PPP	0
rs1537372	9	22103183	G	T	0.553	-0.1132	0.01051	4.985e-27	PAD	HHEX	UKB-PPP	0
rs16891156	6	160608804	A	C	0.97304	-0.2061	0.03421	3.349e-09	PAD	HHEX	UKB-PPP	0
rs174529	11	61543961	T	C	0.635	0.05768	0.01057	4.499e-08	PAD	HHEX	UKB-PPP	1
rs17817497	16	53815435	T	C	0.6023	-0.06296	0.01025	8.632e-10	PAD	HHEX	UKB-PPP	0
rs3115674	6	31799076	T	G	0.8867	-0.08646	0.01567	4.248e-08	PAD	HHEX	UKB-PPP	1
rs55730499	6	161005610	C	T	0.92987	-0.2069	0.01904	1.33e-26	PAD	HHEX	UKB-PPP	0
rs57301765	7	19052733	G	A	0.8244	-0.07928	0.01429	3.393e-08	PAD	HHEX	UKB-PPP	0
rs6025	1	169519049	T	C	0.0276	0.1897	0.02921	1.798e-10	PAD	HHEX	UKB-PPP	0
rs615098	11	102720678	G	T	0.8162	-0.0919	0.01333	7.277e-12	PAD	HHEX	UKB-PPP	0
rs637137	15	78873976	T	A	0.77	0.06741	0.01209	2.177e-08	PAD	HHEX	UKB-PPP	0
rs7528419	1	109817192	A	G	0.7808	0.07038	0.01235	1.028e-08	PAD	HHEX	UKB-PPP	0
rs75345252	4	93047018	T	C	0.94479	0.1366	0.02381	6.002e-09	PAD	HHEX	UKB-PPP	0
rs10786398	10	99926570	G	T	0.7019	0.0643	0.0117	3.532e-08	PAD	MMP12	UKB-PPP	0
rs11066301	12	112871372	A	G	0.5616	-0.05977	0.01016	4.082e-09	PAD	MMP12	UKB-PPP	1
rs11449005	16	69908924	CA	C	0.5214	0.06183	0.01092	1.463e-08	PAD	MMP12	UKB-PPP	0
rs11653507	17	65892064	T	A	0.2469	0.06542	0.01195	4.82e-08	PAD	MMP12	UKB-PPP	0
rs12273290	11	46361978	C	G	0.6771	-0.06241	0.01093	1.208e-08	PAD	MMP12	UKB-PPP	0
rs1537372	9	22103183	G	T	0.553	-0.1132	0.01051	4.985e-27	PAD	MMP12	UKB-PPP	0
rs16891156	6	160608804	A	C	0.97304	-0.2061	0.03421	3.349e-09	PAD	MMP12	UKB-PPP	0
rs174529	11	61543961	T	C	0.635	0.05768	0.01057	4.499e-08	PAD	MMP12	UKB-PPP	0
rs17817497	16	53815435	T	C	0.6023	-0.06296	0.01025	8.632e-10	PAD	MMP12	UKB-PPP	0
rs3115674	6	31799076	T	G	0.8867	-0.08646	0.01567	4.248e-08	PAD	MMP12	UKB-PPP	1
rs55730499	6	161005610	C	T	0.92987	-0.2069	0.01904	1.33e-26	PAD	MMP12	UKB-PPP	0
rs57301765	7	19052733	G	A	0.8244	-0.07928	0.01429	3.393e-08	PAD	MMP12	UKB-PPP	1
rs6025	1	169519049	T	C	0.0276	0.1897	0.02921	1.798e-10	PAD	MMP12	UKB-PPP	0
rs615098	11	102720678	G	T	0.8162	-0.0919	0.01333	7.277e-12	PAD	MMP12	UKB-PPP	1
rs637137	15	78873976	T	A	0.77	0.06741	0.01209	2.177e-08	PAD	MMP12	UKB-PPP	0
rs7528419	1	109817192	A	G	0.7808	0.07038	0.01235	1.028e-08	PAD	MMP12	UKB-PPP	0
rs75345252	4	93047018	T	C	0.94479	0.1366	0.02381	6.002e-09	PAD	MMP12	UKB-PPP	0
rs10786398	10	99926570	G	T	0.7019	0.0643	0.0117	3.532e-08	PAD	TNFRSF6B	UKB-PPP	0
rs11066301	12	112871372	A	G	0.5616	-0.05977	0.01016	4.082e-09	PAD	TNFRSF6B	UKB-PPP	1
rs11449005	16	69908924	CA	C	0.5214	0.06183	0.01092	1.463e-08	PAD	TNFRSF6B	UKB-PPP	0
rs11653507	17	65892064	T	A	0.2469	0.06542	0.01195	4.82e-08	PAD	TNFRSF6B	UKB-PPP	0
rs12273290	11	46361978	C	G	0.6771	-0.06241	0.01093	1.208e-08	PAD	TNFRSF6B	UKB-PPP	0
rs1537372	9	22103183	G	T	0.553	-0.1132	0.01051	4.985e-27	PAD	TNFRSF6B	UKB-PPP	0
rs16891156	6	160608804	A	C	0.97304	-0.2061	0.03421	3.349e-09	PAD	TNFRSF6B	UKB-PPP	0
rs174529	11	61543961	T	C	0.635	0.05768	0.01057	4.499e-08	PAD	TNFRSF6B	UKB-PPP	0
rs17817497	16	53815435	T	C	0.6023	-0.06296	0.01025	8.632e-10	PAD	TNFRSF6B	UKB-PPP	0
rs3115674	6	31799076	T	G	0.8867	-0.08646	0.01567	4.248e-08	PAD	TNFRSF6B	UKB-PPP	0
rs55730499	6	161005610	C	T	0.92987	-0.2069	0.01904	1.33e-26	PAD	TNFRSF6B	UKB-PPP	0
rs57301765	7	19052733	G	A	0.8244	-0.07928	0.01429	3.393e-08	PAD	TNFRSF6B	UKB-PPP	0
rs6025	1	169519049	T	C	0.0276	0.1897	0.02921	1.798e-10	PAD	TNFRSF6B	UKB-PPP	0
rs615098	11	102720678	G	T	0.8162	-0.0919	0.01333	7.277e-12	PAD	TNFRSF6B	UKB-PPP	0
rs637137	15	78873976	T	A	0.77	0.06741	0.01209	2.177e-08	PAD	TNFRSF6B	UKB-PPP	1
rs7528419	1	109817192	A	G	0.7808	0.07038	0.01235	1.028e-08	PAD	TNFRSF6B	UKB-PPP	0
rs75345252	4	93047018	T	C	0.94479	0.1366	0.02381	6.002e-09	PAD	TNFRSF6B	UKB-PPP	0
rs10786398	10	99926570	G	T	0.7019	0.0643	0.0117	3.532e-08	PAD	ZPR1	UKB-PPP	0
rs11066301	12	112871372	A	G	0.5616	-0.05977	0.01016	4.082e-09	PAD	ZPR1	UKB-PPP	0
rs11449005	16	69908924	CA	C	0.5214	0.06183	0.01092	1.463e-08	PAD	ZPR1	UKB-PPP	0
rs11653507	17	65892064	T	A	0.2469	0.06542	0.01195	4.82e-08	PAD	ZPR1	UKB-PPP	0
rs12273290	11	46361978	C	G	0.6771	-0.06241	0.01093	1.208e-08	PAD	ZPR1	UKB-PPP	0
rs1537372	9	22103183	G	T	0.553	-0.1132	0.01051	4.985e-27	PAD	ZPR1	UKB-PPP	0
rs16891156	6	160608804	A	C	0.97304	-0.2061	0.03421	3.349e-09	PAD	ZPR1	UKB-PPP	0
rs174529	11	61543961	T	C	0.635	0.05768	0.01057	4.499e-08	PAD	ZPR1	UKB-PPP	0
rs17817497	16	53815435	T	C	0.6023	-0.06296	0.01025	8.632e-10	PAD	ZPR1	UKB-PPP	0
rs3115674	6	31799076	T	G	0.8867	-0.08646	0.01567	4.248e-08	PAD	ZPR1	UKB-PPP	0
rs55730499	6	161005610	C	T	0.92987	-0.2069	0.01904	1.33e-26	PAD	ZPR1	UKB-PPP	0
rs57301765	7	19052733	G	A	0.8244	-0.07928	0.01429	3.393e-08	PAD	ZPR1	UKB-PPP	0
rs6025	1	169519049	T	C	0.0276	0.1897	0.02921	1.798e-10	PAD	ZPR1	UKB-PPP	0
rs615098	11	102720678	G	T	0.8162	-0.0919	0.01333	7.277e-12	PAD	ZPR1	UKB-PPP	0
rs637137	15	78873976	T	A	0.77	0.06741	0.01209	2.177e-08	PAD	ZPR1	UKB-PPP	0
rs7528419	1	109817192	A	G	0.7808	0.07038	0.01235	1.028e-08	PAD	ZPR1	UKB-PPP	0
rs75345252	4	93047018	T	C	0.94479	0.1366	0.02381	6.002e-09	PAD	ZPR1	UKB-PPP	0
rs113309773	16	75432686	G	GC	0.4573	-0.1259	0.0194	9.488e-11	Carotid plaque	KRT18	UKB-PPP	0
rs11413744	4	148395284	G	GT	0.8608	-0.1586	0.0253	3.746e-10	Carotid plaque	KRT18	UKB-PPP	0
rs145329186	19	11188313	C	CTTTA	0.8851	0.1873	0.0292	1.521e-10	Carotid plaque	KRT18	UKB-PPP	0
rs17477177	7	106411858	T	C	0.7907	-0.1305	0.0197	3.713e-11	Carotid plaque	KRT18	UKB-PPP	0
rs9632885	9	22072638	A	G	0.4694	0.1152	0.0167	5.916e-12	Carotid plaque	KRT18	UKB-PPP	0
rs113309773	16	75432686	G	GC	0.4573	-0.1259	0.0194	9.488e-11	Carotid plaque	LPA	UKB-PPP	0
rs11413744	4	148395284	G	GT	0.8608	-0.1586	0.0253	3.746e-10	Carotid plaque	LPA	UKB-PPP	0
rs145329186	19	11188313	C	CTTTA	0.8851	0.1873	0.0292	1.521e-10	Carotid plaque	LPA	UKB-PPP	0
rs17477177	7	106411858	T	C	0.7907	-0.1305	0.0197	3.713e-11	Carotid plaque	LPA	UKB-PPP	0
rs9632885	9	22072638	A	G	0.4694	0.1152	0.0167	5.916e-12	Carotid plaque	LPA	UKB-PPP	0
rs1006923	2	145017832	T	C	0.677406	0.0293436	0.00425434	5.3e-12	ASI	FSTL3	deCODE	0
rs10840457	11	10654191	A	G	0.313691	-0.0235791	0.00427154	3.4e-08	ASI	FSTL3	deCODE	0
rs7331212	13	40611172	G	A	0.737088	0.0301338	0.00450297	2.2e-11	ASI	FSTL3	deCODE	0
rs7530243	1	184299902	C	T	0.552137	-0.0229016	0.00401822	1.2e-08	ASI	FSTL3	deCODE	0
rs1006923	2	145017832	T	C	0.677406	0.0293436	0.00425434	5.3e-12	ASI	NPPA	deCODE	0
rs10840457	11	10654191	A	G	0.313691	-0.0235791	0.00427154	3.4e-08	ASI	NPPA	deCODE	0
rs7331212	13	40611172	G	A	0.737088	0.0301338	0.00450297	2.2e-11	ASI	NPPA	deCODE	0
rs7530243	1	184299902	C	T	0.552137	-0.0229016	0.00401822	1.2e-08	ASI	NPPA	deCODE	0
rs41290120	19	44879418	A	G	0.0429	-0.3647	0.0541	1.547e-11	CAC	ADK	deCODE	0
rs4887109	15	78781952	T	C	0.3823	-0.1417	0.0236	1.887e-09	CAC	ADK	deCODE	0
rs513792	10	44248804	T	C	0.1046	-0.1779	0.0305	5.815e-09	CAC	ADK	deCODE	0
rs9349379	6	12903725	G	A	0.4098	0.2235	0.0206	2.535e-27	CAC	ADK	deCODE	0
rs9644859	9	22090522	A	G	0.4397	0.3	0.0211	9.856e-46	CAC	ADK	deCODE	0
rs41290120	19	44879418	A	G	0.0429	-0.3647	0.0541	1.547e-11	CAC	CNTN5	deCODE	0
rs4887109	15	78781952	T	C	0.3823	-0.1417	0.0236	1.887e-09	CAC	CNTN5	deCODE	0
rs513792	10	44248804	T	C	0.1046	-0.1779	0.0305	5.815e-09	CAC	CNTN5	deCODE	0
rs9349379	6	12903725	G	A	0.4098	0.2235	0.0206	2.535e-27	CAC	CNTN5	deCODE	0
rs9644859	9	22090522	A	G	0.4397	0.3	0.0211	9.856e-46	CAC	CNTN5	deCODE	0
rs11196033	10	114410998	A	C	0.4792	0.0042	0.0008	3.886e-08	cIMT	LTBP4	deCODE	0
rs1885649	6	143617914	A	G	0.3966	0.004	0.0007	4.494e-08	cIMT	LTBP4	deCODE	0
rs2277130	8	10677601	C	G	0.5825	-0.0047	0.0007	3.249e-11	cIMT	LTBP4	deCODE	0
rs2392929	7	106414069	T	G	0.7727	-0.0052	0.0009	3.364e-09	cIMT	LTBP4	deCODE	0
rs2912063	8	6486033	A	G	0.708	0.0045	0.0008	8.955e-09	cIMT	LTBP4	deCODE	0
rs34794885	8	123406008	A	AG	0.5396	0.0048	0.0007	1.219e-10	cIMT	LTBP4	deCODE	0
rs7412	19	45412079	T	C	0.0827	-0.0119	0.0015	1.01e-14	cIMT	LTBP4	deCODE	0
rs844396	16	88966667	T	C	0.2976	-0.0051	0.0009	6.004e-09	cIMT	LTBP4	deCODE	0
rs11196033	10	114410998	A	C	0.4792	0.0042	0.0008	3.886e-08	cIMT	TES	deCODE	0
rs1885649	6	143617914	A	G	0.3966	0.004	0.0007	4.494e-08	cIMT	TES	deCODE	0
rs2277130	8	10677601	C	G	0.5825	-0.0047	0.0007	3.249e-11	cIMT	TES	deCODE	0
rs2392929	7	106414069	T	G	0.7727	-0.0052	0.0009	3.364e-09	cIMT	TES	deCODE	0
rs2912063	8	6486033	A	G	0.708	0.0045	0.0008	8.955e-09	cIMT	TES	deCODE	0
rs34794885	8	123406008	A	AG	0.5396	0.0048	0.0007	1.219e-10	cIMT	TES	deCODE	0
rs7412	19	45412079	T	C	0.0827	-0.0119	0.0015	1.01e-14	cIMT	TES	deCODE	0
rs844396	16	88966667	T	C	0.2976	-0.0051	0.0009	6.004e-09	cIMT	TES	deCODE	0
rs11196033	10	114410998	A	C	0.4792	0.0042	0.0008	3.886e-08	cIMT	APOB	deCODE	0
rs1885649	6	143617914	A	G	0.3966	0.004	0.0007	4.494e-08	cIMT	APOB	deCODE	0
rs2277130	8	10677601	C	G	0.5825	-0.0047	0.0007	3.249e-11	cIMT	APOB	deCODE	0
rs2392929	7	106414069	T	G	0.7727	-0.0052	0.0009	3.364e-09	cIMT	APOB	deCODE	0
rs2912063	8	6486033	A	G	0.708	0.0045	0.0008	8.955e-09	cIMT	APOB	deCODE	0
rs34794885	8	123406008	A	AG	0.5396	0.0048	0.0007	1.219e-10	cIMT	APOB	deCODE	0
rs7412	19	45412079	T	C	0.0827	-0.0119	0.0015	1.01e-14	cIMT	APOB	deCODE	1
rs844396	16	88966667	T	C	0.2976	-0.0051	0.0009	6.004e-09	cIMT	APOB	deCODE	0
rs11196033	10	114410998	A	C	0.4792	0.0042	0.0008	3.886e-08	cIMT	FN1	deCODE	0
rs1885649	6	143617914	A	G	0.3966	0.004	0.0007	4.494e-08	cIMT	FN1	deCODE	0
rs2277130	8	10677601	C	G	0.5825	-0.0047	0.0007	3.249e-11	cIMT	FN1	deCODE	0
rs2392929	7	106414069	T	G	0.7727	-0.0052	0.0009	3.364e-09	cIMT	FN1	deCODE	0
rs2912063	8	6486033	A	G	0.708	0.0045	0.0008	8.955e-09	cIMT	FN1	deCODE	0
rs34794885	8	123406008	A	AG	0.5396	0.0048	0.0007	1.219e-10	cIMT	FN1	deCODE	0
rs7412	19	45412079	T	C	0.0827	-0.0119	0.0015	1.01e-14	cIMT	FN1	deCODE	0
rs844396	16	88966667	T	C	0.2976	-0.0051	0.0009	6.004e-09	cIMT	FN1	deCODE	0
rs11196033	10	114410998	A	C	0.4792	0.0042	0.0008	3.886e-08	cIMT	NPPB	deCODE	0
rs1885649	6	143617914	A	G	0.3966	0.004	0.0007	4.494e-08	cIMT	NPPB	deCODE	0
rs2277130	8	10677601	C	G	0.5825	-0.0047	0.0007	3.249e-11	cIMT	NPPB	deCODE	0
rs2392929	7	106414069	T	G	0.7727	-0.0052	0.0009	3.364e-09	cIMT	NPPB	deCODE	0
rs2912063	8	6486033	A	G	0.708	0.0045	0.0008	8.955e-09	cIMT	NPPB	deCODE	0
rs34794885	8	123406008	A	AG	0.5396	0.0048	0.0007	1.219e-10	cIMT	NPPB	deCODE	0
rs7412	19	45412079	T	C	0.0827	-0.0119	0.0015	1.01e-14	cIMT	NPPB	deCODE	0
rs844396	16	88966667	T	C	0.2976	-0.0051	0.0009	6.004e-09	cIMT	NPPB	deCODE	0
rs17477177	7	106411858	T	C	0.7907	-0.1305	0.0197	3.713e-11	Carotid plaque	CKMT2	deCODE	0
rs36005753	16	75419444	AAAA	AAAAT	0.412	-0.1148	0.0186	6.717e-10	Carotid plaque	CKMT2	deCODE	0
rs9632885	9	22072638	A	G	0.4694	0.1152	0.0167	5.916e-12	Carotid plaque	CKMT2	deCODE	0
rs17477177	7	106411858	T	C	0.7907	-0.1305	0.0197	3.713e-11	Carotid plaque	MAPKAPK2	deCODE	0
rs36005753	16	75419444	AAAA	AAAAT	0.412	-0.1148	0.0186	6.717e-10	Carotid plaque	MAPKAPK2	deCODE	0
rs9632885	9	22072638	A	G	0.4694	0.1152	0.0167	5.916e-12	Carotid plaque	MAPKAPK2	deCODE	0
rs10786398	10	99926570	G	T	0.7019	0.0643	0.0117	3.532e-08	PAD	NSF	deCODE	0
rs11066301	12	112871372	A	G	0.5616	-0.05977	0.01016	4.082e-09	PAD	NSF	deCODE	0
rs11653507	17	65892064	T	A	0.2469	0.06542	0.01195	4.82e-08	PAD	NSF	deCODE	0
rs12273290	11	46361978	C	G	0.6771	-0.06241	0.01093	1.208e-08	PAD	NSF	deCODE	0
rs1537372	9	22103183	G	T	0.553	-0.1132	0.01051	4.985e-27	PAD	NSF	deCODE	0
rs1611546	6	29860879	A	G	0.7789	-0.06729	0.01225	4.422e-08	PAD	NSF	deCODE	0
rs16891156	6	160608804	A	C	0.97304	-0.2061	0.03421	3.349e-09	PAD	NSF	deCODE	0
rs174529	11	61543961	T	C	0.635	0.05768	0.01057	4.499e-08	PAD	NSF	deCODE	0
rs17817497	16	53815435	T	C	0.6023	-0.06296	0.01025	8.632e-10	PAD	NSF	deCODE	0
rs3790076	16	69907445	G	T	0.4328	-0.05736	0.01026	2.162e-08	PAD	NSF	deCODE	0
rs55730499	6	161005610	C	T	0.92987	-0.2069	0.01904	1.33e-26	PAD	NSF	deCODE	0
rs57301765	7	19052733	G	A	0.8244	-0.07928	0.01429	3.393e-08	PAD	NSF	deCODE	0
rs6025	1	169519049	T	C	0.0276	0.1897	0.02921	1.798e-10	PAD	NSF	deCODE	0
rs615098	11	102720678	G	T	0.8162	-0.0919	0.01333	7.277e-12	PAD	NSF	deCODE	0
rs637137	15	78873976	T	A	0.77	0.06741	0.01209	2.177e-08	PAD	NSF	deCODE	0
rs7528419	1	109817192	A	G	0.7808	0.07038	0.01235	1.028e-08	PAD	NSF	deCODE	0
rs75345252	4	93047018	T	C	0.94479	0.1366	0.02381	6.002e-09	PAD	NSF	deCODE	0
rs10786398	10	99926570	G	T	0.7019	0.0643	0.0117	3.532e-08	PAD	IL6R	deCODE	0
rs11066301	12	112871372	A	G	0.5616	-0.05977	0.01016	4.082e-09	PAD	IL6R	deCODE	1
rs11653507	17	65892064	T	A	0.2469	0.06542	0.01195	4.82e-08	PAD	IL6R	deCODE	1
rs12273290	11	46361978	C	G	0.6771	-0.06241	0.01093	1.208e-08	PAD	IL6R	deCODE	0
rs1537372	9	22103183	G	T	0.553	-0.1132	0.01051	4.985e-27	PAD	IL6R	deCODE	0
rs1611546	6	29860879	A	G	0.7789	-0.06729	0.01225	4.422e-08	PAD	IL6R	deCODE	0
rs16891156	6	160608804	A	C	0.97304	-0.2061	0.03421	3.349e-09	PAD	IL6R	deCODE	0
rs174529	11	61543961	T	C	0.635	0.05768	0.01057	4.499e-08	PAD	IL6R	deCODE	0
rs17817497	16	53815435	T	C	0.6023	-0.06296	0.01025	8.632e-10	PAD	IL6R	deCODE	0
rs3790076	16	69907445	G	T	0.4328	-0.05736	0.01026	2.162e-08	PAD	IL6R	deCODE	0
rs55730499	6	161005610	C	T	0.92987	-0.2069	0.01904	1.33e-26	PAD	IL6R	deCODE	0
rs57301765	7	19052733	G	A	0.8244	-0.07928	0.01429	3.393e-08	PAD	IL6R	deCODE	0
rs6025	1	169519049	T	C	0.0276	0.1897	0.02921	1.798e-10	PAD	IL6R	deCODE	0
rs615098	11	102720678	G	T	0.8162	-0.0919	0.01333	7.277e-12	PAD	IL6R	deCODE	0
rs637137	15	78873976	T	A	0.77	0.06741	0.01209	2.177e-08	PAD	IL6R	deCODE	0
rs7528419	1	109817192	A	G	0.7808	0.07038	0.01235	1.028e-08	PAD	IL6R	deCODE	0
rs75345252	4	93047018	T	C	0.94479	0.1366	0.02381	6.002e-09	PAD	IL6R	deCODE	0
rs10786398	10	99926570	G	T	0.7019	0.0643	0.0117	3.532e-08	PAD	ANGPTL4	deCODE	0
rs11066301	12	112871372	A	G	0.5616	-0.05977	0.01016	4.082e-09	PAD	ANGPTL4	deCODE	1
rs11653507	17	65892064	T	A	0.2469	0.06542	0.01195	4.82e-08	PAD	ANGPTL4	deCODE	0
rs12273290	11	46361978	C	G	0.6771	-0.06241	0.01093	1.208e-08	PAD	ANGPTL4	deCODE	0
rs1537372	9	22103183	G	T	0.553	-0.1132	0.01051	4.985e-27	PAD	ANGPTL4	deCODE	0
rs1611546	6	29860879	A	G	0.7789	-0.06729	0.01225	4.422e-08	PAD	ANGPTL4	deCODE	0
rs16891156	6	160608804	A	C	0.97304	-0.2061	0.03421	3.349e-09	PAD	ANGPTL4	deCODE	0
rs174529	11	61543961	T	C	0.635	0.05768	0.01057	4.499e-08	PAD	ANGPTL4	deCODE	0
rs17817497	16	53815435	T	C	0.6023	-0.06296	0.01025	8.632e-10	PAD	ANGPTL4	deCODE	0
rs3790076	16	69907445	G	T	0.4328	-0.05736	0.01026	2.162e-08	PAD	ANGPTL4	deCODE	0
rs55730499	6	161005610	C	T	0.92987	-0.2069	0.01904	1.33e-26	PAD	ANGPTL4	deCODE	0
rs57301765	7	19052733	G	A	0.8244	-0.07928	0.01429	3.393e-08	PAD	ANGPTL4	deCODE	0
rs6025	1	169519049	T	C	0.0276	0.1897	0.02921	1.798e-10	PAD	ANGPTL4	deCODE	0
rs615098	11	102720678	G	T	0.8162	-0.0919	0.01333	7.277e-12	PAD	ANGPTL4	deCODE	0
rs637137	15	78873976	T	A	0.77	0.06741	0.01209	2.177e-08	PAD	ANGPTL4	deCODE	0
rs7528419	1	109817192	A	G	0.7808	0.07038	0.01235	1.028e-08	PAD	ANGPTL4	deCODE	0
rs75345252	4	93047018	T	C	0.94479	0.1366	0.02381	6.002e-09	PAD	ANGPTL4	deCODE	0
rs10786398	10	99926570	G	T	0.7019	0.0643	0.0117	3.532e-08	PAD	MMP12	deCODE	0
rs11066301	12	112871372	A	G	0.5616	-0.05977	0.01016	4.082e-09	PAD	MMP12	deCODE	0
rs11653507	17	65892064	T	A	0.2469	0.06542	0.01195	4.82e-08	PAD	MMP12	deCODE	0
rs12273290	11	46361978	C	G	0.6771	-0.06241	0.01093	1.208e-08	PAD	MMP12	deCODE	0
rs1537372	9	22103183	G	T	0.553	-0.1132	0.01051	4.985e-27	PAD	MMP12	deCODE	0
rs1611546	6	29860879	A	G	0.7789	-0.06729	0.01225	4.422e-08	PAD	MMP12	deCODE	0
rs16891156	6	160608804	A	C	0.97304	-0.2061	0.03421	3.349e-09	PAD	MMP12	deCODE	0
rs174529	11	61543961	T	C	0.635	0.05768	0.01057	4.499e-08	PAD	MMP12	deCODE	0
rs17817497	16	53815435	T	C	0.6023	-0.06296	0.01025	8.632e-10	PAD	MMP12	deCODE	0
rs3790076	16	69907445	G	T	0.4328	-0.05736	0.01026	2.162e-08	PAD	MMP12	deCODE	0
rs55730499	6	161005610	C	T	0.92987	-0.2069	0.01904	1.33e-26	PAD	MMP12	deCODE	0
rs57301765	7	19052733	G	A	0.8244	-0.07928	0.01429	3.393e-08	PAD	MMP12	deCODE	0
rs6025	1	169519049	T	C	0.0276	0.1897	0.02921	1.798e-10	PAD	MMP12	deCODE	0
rs615098	11	102720678	G	T	0.8162	-0.0919	0.01333	7.277e-12	PAD	MMP12	deCODE	1
rs637137	15	78873976	T	A	0.77	0.06741	0.01209	2.177e-08	PAD	MMP12	deCODE	0
rs7528419	1	109817192	A	G	0.7808	0.07038	0.01235	1.028e-08	PAD	MMP12	deCODE	0
rs75345252	4	93047018	T	C	0.94479	0.1366	0.02381	6.002e-09	PAD	MMP12	deCODE	0
rs10786398	10	99926570	G	T	0.7019	0.0643	0.0117	3.532e-08	PAD	DUSP13	deCODE	0
rs11066301	12	112871372	A	G	0.5616	-0.05977	0.01016	4.082e-09	PAD	DUSP13	deCODE	0
rs11653507	17	65892064	T	A	0.2469	0.06542	0.01195	4.82e-08	PAD	DUSP13	deCODE	0
rs12273290	11	46361978	C	G	0.6771	-0.06241	0.01093	1.208e-08	PAD	DUSP13	deCODE	0
rs1537372	9	22103183	G	T	0.553	-0.1132	0.01051	4.985e-27	PAD	DUSP13	deCODE	0
rs1611546	6	29860879	A	G	0.7789	-0.06729	0.01225	4.422e-08	PAD	DUSP13	deCODE	0
rs16891156	6	160608804	A	C	0.97304	-0.2061	0.03421	3.349e-09	PAD	DUSP13	deCODE	0
rs174529	11	61543961	T	C	0.635	0.05768	0.01057	4.499e-08	PAD	DUSP13	deCODE	0
rs17817497	16	53815435	T	C	0.6023	-0.06296	0.01025	8.632e-10	PAD	DUSP13	deCODE	0
rs3790076	16	69907445	G	T	0.4328	-0.05736	0.01026	2.162e-08	PAD	DUSP13	deCODE	0
rs55730499	6	161005610	C	T	0.92987	-0.2069	0.01904	1.33e-26	PAD	DUSP13	deCODE	0
rs57301765	7	19052733	G	A	0.8244	-0.07928	0.01429	3.393e-08	PAD	DUSP13	deCODE	0
rs6025	1	169519049	T	C	0.0276	0.1897	0.02921	1.798e-10	PAD	DUSP13	deCODE	0
rs615098	11	102720678	G	T	0.8162	-0.0919	0.01333	7.277e-12	PAD	DUSP13	deCODE	0
rs637137	15	78873976	T	A	0.77	0.06741	0.01209	2.177e-08	PAD	DUSP13	deCODE	0
rs7528419	1	109817192	A	G	0.7808	0.07038	0.01235	1.028e-08	PAD	DUSP13	deCODE	0
rs75345252	4	93047018	T	C	0.94479	0.1366	0.02381	6.002e-09	PAD	DUSP13	deCODE	0
rs10786398	10	99926570	G	T	0.7019	0.0643	0.0117	3.532e-08	PAD	ENTPD6	deCODE	0
rs11066301	12	112871372	A	G	0.5616	-0.05977	0.01016	4.082e-09	PAD	ENTPD6	deCODE	0
rs11653507	17	65892064	T	A	0.2469	0.06542	0.01195	4.82e-08	PAD	ENTPD6	deCODE	0
rs12273290	11	46361978	C	G	0.6771	-0.06241	0.01093	1.208e-08	PAD	ENTPD6	deCODE	0
rs1537372	9	22103183	G	T	0.553	-0.1132	0.01051	4.985e-27	PAD	ENTPD6	deCODE	0
rs1611546	6	29860879	A	G	0.7789	-0.06729	0.01225	4.422e-08	PAD	ENTPD6	deCODE	0
rs16891156	6	160608804	A	C	0.97304	-0.2061	0.03421	3.349e-09	PAD	ENTPD6	deCODE	0
rs174529	11	61543961	T	C	0.635	0.05768	0.01057	4.499e-08	PAD	ENTPD6	deCODE	0
rs17817497	16	53815435	T	C	0.6023	-0.06296	0.01025	8.632e-10	PAD	ENTPD6	deCODE	1
rs3790076	16	69907445	G	T	0.4328	-0.05736	0.01026	2.162e-08	PAD	ENTPD6	deCODE	0
rs55730499	6	161005610	C	T	0.92987	-0.2069	0.01904	1.33e-26	PAD	ENTPD6	deCODE	0
rs57301765	7	19052733	G	A	0.8244	-0.07928	0.01429	3.393e-08	PAD	ENTPD6	deCODE	0
rs6025	1	169519049	T	C	0.0276	0.1897	0.02921	1.798e-10	PAD	ENTPD6	deCODE	0
rs615098	11	102720678	G	T	0.8162	-0.0919	0.01333	7.277e-12	PAD	ENTPD6	deCODE	0
rs637137	15	78873976	T	A	0.77	0.06741	0.01209	2.177e-08	PAD	ENTPD6	deCODE	0
rs7528419	1	109817192	A	G	0.7808	0.07038	0.01235	1.028e-08	PAD	ENTPD6	deCODE	0
rs75345252	4	93047018	T	C	0.94479	0.1366	0.02381	6.002e-09	PAD	ENTPD6	deCODE	0

## Sheet: ST6.
Supplemental Table 6. Replication of proteins associated with arteriosclerotic/atherosclerotic markers.
Outcome	Protein	Replication cohort	Method	nSNPs	Beta	SE	P value	FDR-corrected P	Egger intercept P	Cochran's Q P	Tier	Replicated
CAC	CNTN5	Fenland	Inverse variance weighted	5	0.151579	0.0475283	0.00142647	0.00220455	0.290776	0.684332	Tier-2	Yes
Carotid plaque	CKMT2	Fenland	Wald ratio	1	0.461119	0.107581	1.81729e-05	6.1788e-05	-	-	Tier-2	Yes
	MAPKAPK2	Fenland	Wald ratio	1	0.199494	0.0550111	0.000287359	0.000582292	-	-	Tier-2	Yes
cIMT	APOB	Fenland	Wald ratio	1	0.036036	0.00675676	9.64261e-08	1.63924e-06	-	-	Tier-2	Yes
	TES	Fenland	Inverse variance weighted	2	0.000758433	0.00477919	0.873909	0.928529	-	-	Tier-2	No
PAD	NSF	Fenland	Wald ratio	1	0.451625	0.101147	8.00581e-06	4.53663e-05	-	-	Tier-2	Yes
	IL6R	Fenland	Inverse variance weighted	3	-0.0405016	0.00934915	1.47686e-05	6.1788e-05	0.541444	0.679653	Tier-2	Yes
	ANGPTL4	Fenland	Wald ratio	1	0.421004	0.114697	0.000241999	0.000582292	-	-	Tier-2	Yes
ASI	ABO	Fenland	Inverse variance weighted	4	-0.0124725	0.00587938	0.0338878	0.0480078	0.616706	0.0602726	Tier-3	Yes
	HSD17B14	Fenland	Inverse variance weighted	2	0.0448178	0.0789751	0.570379	0.64643	-	-	Tier-3	No
	FRZB	Fenland	Inverse variance weighted	3	0.000705079	0.00816655	0.931198	0.931198	0.674225	0.567791	Tier-3	No
CAC	MIF	Fenland	Wald ratio	1	0.77951	0.216036	0.000308272	0.000582292	-	-	Tier-3	Yes
cIMT	ACAN	Fenland	Inverse variance weighted	2	0.0152434	0.0102709	0.137775	0.180167	-	-	Tier-3	No
	RABEPK	Fenland	Wald ratio	1	0.033195	0.00829876	6.33425e-05	0.00017947	-	-	Tier-3	Yes
PAD	ABO	Fenland	Inverse variance weighted	4	0.0472243	0.00965795	1.01001e-06	8.58506e-06	0.866152	0.521581	Tier-3	Yes
	CBLIF	Fenland	Inverse variance weighted	2	-0.0534755	0.0718176	0.456512	0.554336	-	-	Tier-3	No
	TNFRSF6B	Fenland	Wald ratio	1	-0.361217	0.100908	0.000344044	0.000584875	-	-	Tier-3	Yes

## Sheet: ST7.
Supplemental Table 7. Instrumental variables (IVs) used in replication for the effect of proteins on arteriosclerotic/atherosclerotic markers.
SNP	Chromosome	Position	Effect allele	Other allele	EAF	Beta	SE	P value	Exposure	Outcome	Study
rs567493	9	136185528	A	G	0.2735	-0.349	0.0151	5.11e-118	ABO	ASI	Fenland
rs62579580	9	135863502	A	G	0.2588	0.089	0.0159	2.388e-08	ABO	ASI	Fenland
rs633862	9	136155444	T	C	0.5446	0.7579	0.0114	1e-300	ABO	ASI	Fenland
rs7857390	9	136128546	A	G	0.404	-0.686	0.0121	1e-300	ABO	ASI	Fenland
rs567493	9	136185528	A	G	0.2735	-0.349	0.0151	5.11e-118	ABO	PAD	Fenland
rs62579580	9	135863502	A	G	0.2588	0.089	0.0159	2.388e-08	ABO	PAD	Fenland
rs633862	9	136155444	T	C	0.5446	0.7579	0.0114	1e-300	ABO	PAD	Fenland
rs8176649	9	136147295	A	G	0.4037	-0.6853	0.0121	1e-300	ABO	PAD	Fenland
rs11073804	15	89252012	A	T	0.1964	0.1252	0.0166	5.27e-14	ACAN	cIMT	Fenland
rs34949187	15	89386652	A	G	0.1847	-0.224	0.017	1.275e-39	ACAN	cIMT	Fenland
rs45529443	10	76285195	T	G	0.9838	0.2619	0.0523	5.423e-07	ADK	CAC	Fenland
rs116843064	19	8429323	A	G	0.0163	-0.3266	0.0529	6.664e-10	ANGPTL4	PAD	Fenland
rs541041	2	21294975	A	G	0.8172	0.1332	0.0179	1.046e-13	APOB	cIMT	Fenland
rs150884181	11	59610581	A	G	0.9898	0.6518	0.0665	1.13e-22	CBLIF	PAD	Fenland
rs77793415	11	60496788	T	C	0.0117	-0.3669	0.0634	7.133e-09	CBLIF	PAD	Fenland
rs114173713	5	80562348	T	C	0.9782	-0.5131	0.0458	4.053e-29	CKMT2	Carotid plaque	Fenland
rs1234614	11	100443186	T	C	0.6608	0.0877	0.0142	7.195e-10	CNTN5	CAC	Fenland
rs181469023	11	99171365	T	C	0.0107	-0.4908	0.0707	3.947e-12	CNTN5	CAC	Fenland
rs654495	11	99494038	T	C	0.4708	0.1106	0.0132	5.689e-17	CNTN5	CAC	Fenland
rs7947498	11	99879762	A	G	0.6745	0.0934	0.0143	6.85e-11	CNTN5	CAC	Fenland
rs898776	11	99089041	A	G	0.924	-0.6852	0.0243	2.25e-175	CNTN5	CAC	Fenland
rs10497620	2	183992507	A	T	0.9109	0.4494	0.0231	3.103e-84	FRZB	ASI	Fenland
rs288326	2	183703336	A	G	0.1228	0.6002	0.0198	4.67e-201	FRZB	ASI	Fenland
rs34296268	2	183622902	A	G	0.9601	-0.3617	0.0359	7.381e-24	FRZB	ASI	Fenland
rs35299026	19	49318380	A	G	0.0477	-0.3197	0.0323	4.477e-23	HSD17B14	ASI	Fenland
rs4802517	19	49382171	T	C	0.6324	0.1088	0.0142	2.131e-14	HSD17B14	ASI	Fenland
rs150056239	1	154450510	A	C	0.9802	0.6721	0.05	3.721e-41	IL6R	PAD	Fenland
rs4845621	1	154409730	A	G	0.4138	1.0857	0.0089	1e-300	IL6R	PAD	Fenland
rs55770615	1	154755005	A	T	0.1133	0.1206	0.0216	2.533e-08	IL6R	PAD	Fenland
rs11119385	1	206899052	A	G	0.691	-0.3163	0.0131	7.05e-129	MAPKAPK2	Carotid plaque	Fenland
rs4822455	22	24255296	T	C	0.5833	-0.0898	0.0134	1.788e-11	MIF	CAC	Fenland
rs4510068	17	44184828	T	G	0.4078	0.1046	0.0127	1.423e-16	NSF	PAD	Fenland
rs55984238	9	127956844	A	C	0.8571	-0.1205	0.0193	4.471e-10	RABEPK	cIMT	Fenland
rs13223583	7	115851487	T	C	0.4292	-0.1309	0.0128	1.983e-24	TES	cIMT	Fenland
rs7793323	7	115667227	T	C	0.6391	0.0751	0.0133	1.877e-08	TES	cIMT	Fenland
rs6011040	20	62337406	A	G	0.3263	0.1101	0.0146	3.926e-14	TNFRSF6B	PAD	Fenland

## Sheet: ST8.
Supplemental Table 8. Validation of ASI-associated proteins using ASI GWAS without the adjustment of mean arterial pressure.
Outcome	Protein	UniProt ID	nSNPs COLOC	PP.H4	Study	Method	nSNPs	Beta	SE	P value	FDR-corrected P	Egger intercept P	Cochran's Q P
ASI	ERP29	P30040	2849	0.977112	UKB-PPP	Wald ratio	1	0.534115	0.114654	3.18524e-06	8.50667e-06	-	-
	BRAP	Q7Z569	2675	0.982847	UKB-PPP	Wald ratio	1	0.498048	0.106912	3.18524e-06	8.50667e-06	-	-
	SUSD5	O60279	6280	0.708722	UKB-PPP	Inverse variance weighted	10	0.0295854	0.0137698	0.0316679	0.0362286	0.0475185	0.0490051
	HSD17B14	Q9BPX1	7016	0.835542	UKB-PPP	Inverse variance weighted	21	0.0131242	0.006296	0.0371121	0.0371	0.0939302	0.898933
	ABO	P16442	7327	0.894195	UKB-PPP	Inverse variance weighted	11	-0.0200691	0.00633631	0.00153853	0.002464	0.479839	0.676999
	FRZB	Q92765	6133	0.808451	UKB-PPP	Inverse variance weighted	6	-0.0262211	0.00923746	0.00453171	0.00604	0.454059	0.705181
	FSTL3	O95633	6283	0.966938	UKB-PPP	Inverse variance weighted	2	-0.241236	0.0489545	8.31765e-07	6.656e-06	-	-
	FSTL3	O95633	5347	0.952093	deCODE	Inverse variance weighted	2	-0.226849	0.0518397	1.20892e-05	2.42e-05	-	-

## Sheet: ST9.
Supplemental Table 9. Cross-referencing between matched missense variants and single-tissue eQTLs.
Ensembl gene ID	Protein	UniProt ID	Instrumental variable	Chromosome	Position	Effect allele	Other allele	EAF	Betaa	Missense variant	r2	Effect sizeb	Smallest eQTL P value	FDR-corrected P	Tissue	Study
ENSG00000167772	ANGPTL4	Q9BY76	rs116843064	19	8364439	A	G	0.02426	-0.3196	rs116843064	-	-2.77	0.00194984	0.00455	Minor Salivary Gland	GTEx V10
ENSG00000197586	ENTPD6	O75354	rs45506395	20	25207088	A	G	0.0152879	-0.332872	rs45506395	-	-0.096	0.00512861	0.007182	Blood	Lepik_2017
ENSG00000115414	FN1	P02751	rs1250248	2	215422370	G	A	0.731626	0.420738	rs1250259	0.902143	2.8237	0.00474876	0.007182	Blood	eQTLGen
ENSG00000162998	FRZB	Q92765	rs7607693	2	182826293	G	A	0.0796262	-0.723571	rs7775	0.858714	-0.25	0.000104713	0.0003675	Brain	ROSMAP
ENSG00000090006	LTBP4	Q8N2S1	rs112009052	19	40593595	A	T	0.01603	-0.2549	rs34093919	0.91243	-0.58	0.0223872	0.0261333	Brain	GTEx V10
ENSG00000136933	RABEPK	Q7Z6M1	rs113258444	9	125201980	G	A	0.145658	0.207829	rs1128362	0.995619	0.29	2.2e-05	0.000154	Adrenal Gland	GTEx V10
ENSG00000109917	ZPR1	O75312	rs61905116	11	116778822	G	A	0.06241	0.110287	rs35120633	0.983584	0.11	0.040738	0.0407	Esophagus	GTEx V10
Instrumental variable represents the corresponding pQTL being utilized in the proteome-wide MR analysis; a SNP's effect on protein abundance; b SNP's effect on gene expression.
Supplemental Table 9.1. Colocalization results between pQTLs and eQTLs.
Ensembl gene ID	Protein	UniProt ID	Instrumental variable	Tissue from ST9 and whole-blood		PP.H4		Other colocalized tissuesa												PP.H4
ENSG00000167772	ANGPTL4	Q9BY76	rs116843064	Minor Salivary Gland, Blood		0.0753, 0.0268		Artery_Tibial, Cells_Cultured_fibroblasts, Esophagus_Muscularis, Heart_Atrial_Appendage, Prostate, Skin_Not_Sun_Exposed_Suprapubic, Skin_Sun_Exposed_Lower_leg, Stomach												0.9950, 0.9915, 0.9741, 0.9863, 0.8584, 0.9966, 0.9972, 0.9955
ENSG00000197586	ENTPD6	O75354	rs45506395	Blood		1		Cells_Cultured_fibroblasts, Brain_Cortex, Heart_Atrial_Appendage, Brain_Cerebellar_Hemisphere												1, 0.9720, 0.9478, 0.999
ENSG00000115414	FN1	P02751	rs1250248	Blood		1		-												-
ENSG00000162998	FRZBb	Q92765	rs7607693	Brain		0.282		Cells_Cultured_fibroblasts, Lung, Artery_Tibial												0.9989, 0.9980, 0.968
ENSG00000090006	LTBP4	Q8N2S1	rs112009052	Brain, Blood		0.0649, 0.1045		-												-
ENSG00000136933	RABEPK	Q7Z6M1	rs113258444	Adrenal Gland, Blood		0.2469, 0.9506		-												-
ENSG00000109917	ZPR1	O75312	rs61905116	Esophagus, Blood		0.0469, 0.9968		-												-
a Source: Sun et al. (2023); b FRZB was not measured in eQTLGen consortium.
Supplemental Table 9.2. MR analyses after removing the missense variant.
Outcome	Protein	UniProt ID	Study	Method	nSNPs	Beta	SE	P value
PAD	ANGPTL4	Q9BY76	deCODE	Inverse variance weighted	2	0.246713	0.450225	0.583707
PAD	ENTPD6	O75354	UKB-PPP	Inverse variance weighted	3	0.0754259	0.0315534	0.016829
cIMT	FN1	P02751	UKB-PPP	Wald ratio	1	-0.0105107	0.00675686	0.119814
cIMT	FN1	P02751	deCODE	Wald ratio	1	-0.0168067	0.00630252	0.00766076
MI	FN1	P02751	deCODE	Wald ratio	1	-0.170287	0.0607143	0.00503589
CAD	FN1	P02751	deCODE	Wald ratio	1	-0.246499	0.0420168	4.44643e-09
ASI	FRZB	Q92765	UKB-PPP	Inverse variance weighted	4	-0.0087802	0.012705	0.489515
cIMT	LTBP4	Q8N2S1	deCODE	Wald ratio	1	-0.0429082	0.0135081	0.00149079
cIMT	RABEPK	Q7Z6M1	UKB-PPP	Inverse variance weighted	2	0.020843	0.00617913	0.000743197
PAD	ZPR1	O75312	UKB-PPP	Wald ratio	1	0.643257	0.197766	0.00114348
MI	ZPR1	O75312	UKB-PPP	Wald ratio	1	0.665898	0.152296	1.22896e-05

[truncated: 19 more sheets: ST10., ST10.1., ST11., ST12., ST13., ST14., ST15., ST16., ST17., ST18., ST19., ST20., ST21., ST22., ST23., ST24., ST25., ST26., ST27.]
